# Supplementary material for: Comparative Genomic Analysis of Members of the Genera Methanosphaera and Methanobrevibacter Reveals Distinct Clades with Specific Potential Metabolic Functions
Source: Archaea. 2018 Aug 19;2018:7609847. doi: 10.1155/2018/7609847 (PMC6120340; doi:10.1155/2018/7609847)
Supplement: Supplementary 3 — Table S1: CheckM analysis to determine the completeness of genomes. Table S1A shows results from analysis of genomes from the main manuscript while Table S1B lists the results for genomes mainly mentioned in the supporting information. Table S2: general features of additional Methanobrevibacter genomes. General features of genomes mainly mentioned in the supporting information. Table S3: table of shared and unshared Methanobrevibacter and Methanosphaera genes. Highlighted in colors corresponding to those of Figure 1 are genes for CODH-ACS complex, nitrogenase, methanol, and ethanol utilization. Annotations were taken from the Mbb. arboriphilus DSM1125T genome. [file 7609847.f3.xlsx]

## Sheet: S1-checkM
Table S1A CheckM analysis to determine the completeness of genomes. Table S1A shows results from analysis of genomes from the main manuscript while Table S1B lists the results for genomes mainly mentioned in the supporting information.
	Marker lineage	# genomes	# markers	# marker sets	0	1	2	3	4	5+	Completeness	Contamination	Strain heterogeneity
Methanobrevibacter filiformis DSM 11501T	p__Euryarchaeota (UID3)	148	188	125	5	183	0	0	0	0	96.00	0.00	0.00
Methanobrevibacter curvatus DSM 11111T	p__Euryarchaeota (UID3)	148	188	125	3	185	0	0	0	0	97.60	0.00	0.00
Methanobrevibacter cuticularis DSM 11139T	p__Euryarchaeota (UID3)	148	188	125	3	184	1	0	0	0	97.60	0.80	0.00
Methanobrevibacter arboriphilus DSM 1125T	p__Euryarchaeota (UID3)	148	188	125	0	188	0	0	0	0	100.00	0.00	0.00
Methanobrevibacter arboriphilus ANOR1	p__Euryarchaeota (UID3)	148	188	125	1	187	0	0	0	0	99.20	0.00	0.00
Methanobrevibacter ruminantium DSM 1093T	p__Euryarchaeota (UID3)	148	188	125	2	183	3	0	0	0	99.14	1.60	0.00
Methanobrevibacter olleyae DSM 16632T	p__Euryarchaeota (UID3)	148	188	125	0	186	2	0	0	0	100.00	1.60	50.00
Methanobrevibacter millerae DSM 16643T	p__Euryarchaeota (UID3)	148	188	125	0	181	7	0	0	0	100.00	1.85	57.14
Methanobrevibacter thaueri DSM 11995T	p__Euryarchaeota (UID3)	148	188	125	2	186	0	0	0	0	98.40	0.00	0.00
Methanobrevibacter gottschalkii DSM 11977T	p__Euryarchaeota (UID3)	148	188	125	0	188	0	0	0	0	100.00	0.00	0.00
Methanobrevibacter oralis DSM 7256T	p__Euryarchaeota (UID3)	148	188	125	0	188	0	0	0	0	100.00	0.00	0.00
Methanobrevibacter smithii DSM 861T	p__Euryarchaeota (UID3)	148	188	125	0	188	0	0	0	0	100.00	0.00	0.00
Methanobrevibacter woesei DSM 11979T	p__Euryarchaeota (UID3)	148	188	125	0	188	0	0	0	0	100.00	0.00	0.00
Methanobrevibacter wolinii DSM 11976T	p__Euryarchaeota (UID3)	148	188	125	0	188	0	0	0	0	100.00	0.00	0.00
Methanobrevibacter boviskoreani DSM 25824T	p__Euryarchaeota (UID3)	148	188	125	0	188	0	0	0	0	100.00	0.00	0.00
Methanobrevibacter sp. AbM4	p__Euryarchaeota (UID3)	148	188	125	0	188	0	0	0	0	100.00	0.00	0.00
Methanosphaera sp. WGK6	p__Euryarchaeota (UID3)	148	188	125	4	184	0	0	0	0	96.80	0.00	0.00
Methanosphaera stadtmanae DSM 3091T	p__Euryarchaeota (UID3)	148	188	125	3	185	0	0	0	0	97.60	0.00	0.00
Methanosphaera cuniculi DSM 4103T	p__Euryarchaeota (UID3)	148	188	125	5	183	0	0	0	0	96.00	0.00	0.00
Table S1B CheckM results for recently and/or unpublished genome sequences of Methanobrevibacter genomes
	Marker lineage	# genomes	# markers	# marker sets	0	1	2	3	4	5+	Completeness	Contamination	Strain heterogeneity
Methanobrevibacter arboriphilus JCM9315	p__Euryarchaeota (UID3)	148	188	125	21	166	1	0	0	0	86.43	0.80	0.00
Methanobrevibacter millerae SM9	p__Euryarchaeota (UID3)	148	188	125	1	186	1	0	0	0	99.20	0.80	100.00
Methanobrevibacter olleyae YLM1	p__Euryarchaeota (UID3)	148	188	125	0	187	1	0	0	0	100.00	0.80	0.00
Methanobrevibacter oralis JMR01	p__Euryarchaeota (UID3)	148	188	125	7	181	0	0	0	0	96.80	0.00	0.00
Methanobrevibacter ruminantium YE286	p__Euryarchaeota (UID3)	148	188	125	1	186	1	0	0	0	99.20	0.80	0.00
Methanobrevibacter sp. YE315	p__Euryarchaeota (UID3)	148	188	125	1	187	0	0	0	0	99.20	0.00	0.00

## Sheet: S2-AdditionalGenomes
Table S2. General features of additional Methanobrevibacter genomes. General features of genomes mainly mentioned in the supporting information.
	size [bp]	GC-content [%]	coding percentage [%]	CDS (pseudo)	genes (pseudo)	rRNA	tRNA	accession	contigs/scaffolds	CRISPR region	Original strain ID
Methanobrevibacter arboriphilus JCM9315	2142611	26.45	76.47	2564	2593	3	23	BBBD00000000	477	NA	JCM9315
Methanobrevibacter millerae SM9	2543538	31.81	88.80	2313	2365	7	39	CP011266	1	4	SM9
Methanobrevibacter olleyae YLM1	2201192	26.93	76.43	1840	1882	7	33	CP014265	1	NA	YLM1
Methanobrevibacter oralis JMR01	2083511	27.77	82.4	2251	2292	5	33	CBWS000000000	60	3	JMR01
Methanobrevibacter ruminantium YE286	1816712	32.14	83.11	1686	1728	4	34	NA	15	1	YE286
Methanobrevibacter sp. YE315	2273296	34.25	87.37	1942	1982	7	32	CP010834	1	NA	YE315

## Sheet: S3-sharedgenes
Table S3. Table of shared and unshared Methanobrevibacter and Methanosphaera genes. Highlighted in colors corresponding to those of Figure 1 are genes for CODH-ACS-complex, nitrogenase, Methanol- and Ethanol utilization. Annotations were taken from the Mbb. arboriphilus DSM1125T genome.
				clade1					clade2		clade3						clade4								clade1	clade3	clade2	clade2	clade3	clade2
#species	proteins	alg.-conn.	Annotation	Methanobrevibacter filiformis DSM 11501T	Methanobrevibacter curvatus DSM 11111T	Methanobrevibacter cuticularis DSM 11139T	Methanobrevibacter arboriphilus DSM 1125T	Methanobrevibacter arboriphilus ANOR1	Methanobrevibacter ruminantium DSM 1093T	Methanobrevibacter olleyae DSM 16632T	Methanobrevibacter millerae DSM 16643T	Methanobrevibacter thaueri DSM 11995T	Methanobrevibacter gottschalkii DSM 11977T	Methanobrevibacter oralis DSM 7256T	Methanobrevibacter smithii DSM 861T	Methanobrevibacter woesei DSM 11979T	Methanobrevibacter wolinii DSM 11976T	Methanobrevibacter boviskoreani DSM 25824T	Methanobrevibacter sp. AbM4		Methanosphaera sp. WGK6	Methanosphaera stadtmanae DSM 3091T	Methanosphaera cuniculi DSM 4103T		Methanobrevibacter arboriphilus JCM9315	Methanobrevibacter millerae SM9	Methanobrevibacter olleyae YLM1	Methanobrevibacter ruminantium YE286	Methanobrevibacter oralis JMR01	Methanobrevibacter sp. YE315
#25	48290	-		1933	1969	2061	1963	1993	2217	1813	2383	2138	1895	2251	1795	1581	1700	1756	1671		1456	1534	1585		2564	2313	1840	1686	2251	1942
4	4	1	conserved protein	MBFIL_18170	MBCUR_04980	*	MBBAR_1c00010	2618697109	*	*	*	*	*	*	*	*	*	*	*		*	*	*		*	*	*	*	*	*
25	25	0.92	5,10-methylenetetrahydromethanopterin reductase	MBFIL_18180	MBCUR_16130	MBCUT_04490	MBBAR_1c00020	2618697110	646531641	2595159063	2595205053	MBBTH_15590	2657040596	2620726500	640592335	MBBWO_12500	2558934989	2553937467	2540854611		NL43_02295	Msp_1128	MSCUN_05280		2682582369	2655682719	Ga0129133_111416	2524159650	Ga0053424_15611	2667995980
1	1	1	conserved protein	*	*	*	MBBAR_1c00030	*	*	*	*	*	*	*	*	*	*	*	*		*	*	*		*	*	*	*	*	*
20	20	1	conserved protein	*	MBCUR_07240	MBCUT_04510	MBBAR_1c00040	2618697112	646531640	2595159062	2595205052	MBBTH_15600	2657040595	2620726499	640592337	MBBWO_12510	2558934991	2553937469	2540854613		*	*	*		2682582372	2655682718	Ga0129133_111417	*	Ga0053424_15610	2667995979
17	17	0.279	conserved protein	*	*	MBCUT_04520	MBBAR_1c00050	2618697113	646531639	2595159061	2595205051	MBBTH_15610	2657040594	2620726498	640592339	MBBWO_12520	*	*	*		*	*	*		2682581637	2655682717	Ga0129133_111418	2524159648	Ga0053424_1569	2667995978
19	19	0.579	putative cytidyltransferase	MBFIL_07160	MBCUR_07220	MBCUT_04640	MBBAR_1c00060	2618697114	646531638	2595159060	2595205050	MBBTH_15620	2657040593	2620726497	640592340	MBBWO_12530	*	*	*		*	*	*		2682581636	2655682716	Ga0129133_111419	2524159647	Ga0053424_1568	2667995977
3	3	1	putative dehydrogenase	*	*	*	MBBAR_1c00070	2618697115	*	*	*	*	*	*	*	*	*	*	*		*	*	*		2682581635	*	*	*	*	*
23	24	0.126	conserved protein	MBFIL_05390	MBCUR_16150	MBCUT_04660	MBBAR_1c00080	*	646531636	2595159058	2595205048	MBBTH_17320,MBBTH_15640	2657040591	2620726495	640592344	MBBWO_12560	2558934995	2553937472	2540854616		NL43_02315	Msp_1124	MSCUN_05260		*	2655682714	Ga0129133_111421	2524159645	Ga0053424_1566	2667995975
4	4	1	glycyl radical-activating enzyme	*	MBCUR_04940	*	MBBAR_1c00090	2618697117	*	*	*	*	*	*	*	*	*	*	*		*	*	*		2682581633	*	*	*	*	*
14	17	0.233	thiamine biosynthesis protein	*	*	MBCUT_04690	MBBAR_1c00100	2618697118	*	*	2595205047	MBBTH_02850,MBBTH_15650	2657040590	2620726494	640592345	MBBWO_12570	2558934996	*	*		*	*	*		2682581632	2.65568e+09	*	*	Ga0053424_1565	2.668e+09
25	25	1	putative ATPase	MBFIL_18820	MBCUR_13820	MBCUT_04700	MBBAR_1c00110	2618697119	646531634	2595159056	2595205046	MBBTH_15660	2657040589	2620726493	640592346	MBBWO_12580	2558934997	2553937474	2540854618		NL43_03455	Msp_0331	MSCUN_05720		2682581631	2655682712	Ga0129133_111423	2524159643	Ga0053424_1564	2667995973
8	8	0.625	conserved protein	MBFIL_18830	*	MBCUT_04710	MBBAR_1c00120	2618697120	*	*	*	*	*	*	*	*	2558935000	2553937477	2540854621		*	*	*		2682582784	*	*	*	*	*
21	21	1	putative pterin-binding protein	MBFIL_18850	MBCUR_13620	MBCUT_14590	MBBAR_1c00130	2618697121	646531629	2595159053	2595205042	MBBTH_15700	2657040585	2620726488	640592349	MBBWO_12620	2558934019	2553937479	2540854623		*	*	*		*	2655682708	Ga0129133_111426	2524159638	Ga0053424_15510	2667995969
25	25	0.88	pyruvate:ferredoxin oxidoreductase, subunit gamma	MBFIL_18860	MBCUR_13630	MBCUT_14600	MBBAR_1c00140	2618697122	646531620	2595159044	2595205041	MBBTH_15710	2657040584	2620726486	640592350	MBBWO_12630	2558934016	2553937483	2540854626		NL43_03445	Msp_0334	MSCUN_05700		2682581754	2655682707	Ga0129133_111435	2524159631	Ga0053424_1558	2667995968
25	25	1	pyruvate:ferredoxin oxidoreductase, subunit delta	MBFIL_18870	MBCUR_13640	MBCUT_14610	MBBAR_1c00150	2618697123	646531621	2595159045	2595205040	MBBTH_15720	2657040583	2620726485	640592351	MBBWO_12640	2558934015	2553937484	2540854627		NL43_03440	Msp_0335	MSCUN_05690		2682581755	2655682706	Ga0129133_111434	2524159632	Ga0053424_1557	2667995967
25	25	1	pyruvate:ferredoxin oxidoreductase, subunit alpha	MBFIL_18880	MBCUR_13650	MBCUT_14620	MBBAR_1c00160	2618697124	646531622	2595159046	2595205039	MBBTH_15730	2657040582	2620726484	640592352	MBBWO_12650	2558934014	2553937485	2540854628		NL43_03435	Msp_0336	MSCUN_05680		2682581757	2655682705	Ga0129133_111433	2524159633	Ga0053424_1556	2667995966
25	25	1	pyruvate:ferredoxin oxidoreductase, subunit beta	MBFIL_18890	MBCUR_13660	MBCUT_14630	MBBAR_1c00170	2618697125	646531623	2595159047	2595205038	MBBTH_15740	2657040581	2620726483	640592353	MBBWO_12660	2558934013	2553937486	2540854629		NL43_03430	Msp_0337	MSCUN_05670		2682581758	2655682704	Ga0129133_111432	2524159634	Ga0053424_1555	2667995965
22	22	0.286	HycB-like protein	MBFIL_18900	MBCUR_13670	MBCUT_14640	MBBAR_1c00180	2618697126	646531624	2595159048	2595205037	MBBTH_15750	2657040580	2620726481	640592354	MBBWO_12670	2558934012	2553937487	2540854630		*	*	*		2682581760	2655682703	Ga0129133_111431	2524159635	Ga0053424_1553	2667995964
21	21	0.267	HycB-like protein	MBFIL_18910	MBCUR_13680	MBCUT_14650	MBBAR_1c00190	2618697127	646531625	2595159049	2595205036	*	2657040579	2620726480	640592355	MBBWO_12680	2558934011	2553937488	2540854631		*	*	*		2682581761	2655682702	Ga0129133_111430	2524159636	Ga0053424_1552	2667995963
24	24	1	fumarase-like protein	MBFIL_18260	MBCUR_19680	MBCUT_14660	MBBAR_1c00200	2618697128	646531628	2595159050	2595205030	MBBTH_15760	2657040578	2620726479	640592356	MBBWO_12690	2558934010	2553937489	2540854632		NL43_03425	Msp_0338	MSCUN_05650		*	2655682701	Ga0129133_111429	2524159637	Ga0053424_1551	2667995962
7	8	0.452	phosphate uptake regulator	MBFIL_11210,MBFIL_00900	*	MBCUT_14670	MBBAR_1c00210	2618697129	*	*	*	*	*	*	640592357	MBBWO_12700	*	*	*		*	*	*		2682581765	*	*	*	*	*
14	15	0.867	phosphate ABC transporter, permease protein	MBFIL_11200,MBFIL_00890	*	MBCUT_14680	MBBAR_1c00220	2618697130	*	*	2595205028	*	2657040214	*	640592358	MBBWO_12710	2558934008	2553937491	2540854634		*	Msp_0340	MSCUN_05620		2682581493	*	*	*	*	*
13	14	0.857	phosphate ABC transporter, permease protein	MBFIL_11190,MBFIL_00880	*	MBCUT_14690	MBBAR_1c00230	2618697131	*	*	2595205027	*	2657040215	*	640592359	MBBWO_12720	2558934007	2553937492	2540854635		*	Msp_0341	MSCUN_05610		*	*	*	*	*	*
14	15	0.867	phosphate transporter, permease protein	MBFIL_11180,MBFIL_00870	*	MBCUT_14700	MBBAR_1c00240	2618697132	*	*	2595205026	*	2657040216	*	640592360	MBBWO_12730	2558934006	2553937493	2540854636		*	Msp_0342	MSCUN_05600		2682581498	*	*	*	*	*
6	6	0.333	phosphate-binding protein	MBFIL_11170	*	MBCUT_14710	MBBAR_1c00250	2618697134	*	*	*	*	*	*	*	MBBWO_12740	*	*	*		*	*	*		2682581500	*	*	*	*	*
12	12	0.167	phosphate-binding protein	MBFIL_00860	*	MBCUT_14720	MBBAR_1c00260	2618697135	*	*	2595205025	*	2657040217	*	640592361	MBBWO_12750	2558934005	2553937494	2540854637		*	*	*		2682581501	*	*	*	*	*
2	2	1	conserved protein	*	*	*	MBBAR_1c00270	2618697136	*	*	*	*	*	*	*	*	*	*	*		*	*	*		*	*	*	*	*	*
17	20	0.242	phosphate uptake regulator	*	*	MBCUT_14730	MBBAR_1c00280	2618697137	646531658	*	2.59521e+09	MBBTH_15770	2.65704e+09	2620725262	640592362	MBBWO_12760	2558934004	2553937495	2540854638		*	*	*		2682581502	2655682700	*	*	Ga0053424_1212	2.668e+09
1	1	1	conserved protein	*	*	*	MBBAR_1c00290	*	*	*	*	*	*	*	*	*	*	*	*		*	*	*		*	*	*	*	*	*
3	3	1	ferredoxin	MBFIL_13950	*	MBCUT_14800	MBBAR_1c00320	*	*	*	*	*	*	*	*	*	*	*	*		*	*	*		*	*	*	*	*	*
4	4	1	conserved protein	*	*	MBCUT_14810	MBBAR_1c00330	2618697143	*	*	*	*	*	*	*	*	*	*	*		*	*	*		2682581056	*	*	*	*	*
19	20	0.154	conserved protein	MBFIL_14340,MBFIL_13930	MBCUR_16400	MBCUT_14820	MBBAR_1c00340	2618697144	646531612	2595159037	2595205010	MBBTH_15830	2657040563	*	640592376	MBBWO_12900	2558933998	2553937501	2540854644		*	*	*		*	2655682686	Ga0129133_111442	2524159624	*	2667995949
3	3	1	conserved protein	*	*	*	MBBAR_1c00350	2618697146	*	*	*	*	*	*	*	*	*	*	*		*	*	*		2682581060	*	*	*	*	*
6	6	0.284	putative methylated-DNA/protein-cysteine methyltransferase	MBFIL_13920	MBCUR_16410	MBCUT_14830	MBBAR_1c00360	2618697147	*	*	*	*	*	*	*	*	*	*	*		*	*	*		2682581062	*	*	*	*	*
5	5	1	conserved protein containing a Fe-S cluster	MBFIL_17730	*	MBCUT_14840	MBBAR_1c00370	2618697148	*	*	*	*	*	*	*	*	*	*	*		*	*	*		2682581063	*	*	*	*	*
4	4	1	acetyl-CoA decarbonylase/synthase complex, subunit gamma	MBFIL_17720	*	MBCUT_14850	MBBAR_1c00380	*	*	*	*	*	*	*	*	*	*	*	*		*	*	*		2682581064	*	*	*	*	*
5	5	1	acetyl-CoA decarbonylase/synthase complex, subunit delta	MBFIL_17710	*	MBCUT_14860	MBBAR_1c00390	2618697152	*	*	*	*	*	*	*	*	*	*	*		*	*	*		2682581067	*	*	*	*	*
5	5	1	carbon-monoxide dehydrogenase accessory protein	MBFIL_17700	*	MBCUT_14870	MBBAR_1c00400	2618697153	*	*	*	*	*	*	*	*	*	*	*		*	*	*		2682581068	*	*	*	*	*
5	5	1	acetyl-CoA decarbonylase/synthase complex, subunit beta	MBFIL_17680	*	MBCUT_14880	MBBAR_1c00410	2618697154	*	*	*	*	*	*	*	*	*	*	*		*	*	*		2682581069	*	*	*	*	*
5	5	1	acetyl-CoA decarbonylase/synthase complex, subunit epsilon	MBFIL_17670	*	MBCUT_14890	MBBAR_1c00420	2618697155	*	*	*	*	*	*	*	*	*	*	*		*	*	*		2682581070	*	*	*	*	*
4	4	1	acetyl-CoA decarbonylase/synthase complex, subunit alpha	MBFIL_17660	*	MBCUT_14900	MBBAR_1c00430	2618697156	*	*	*	*	*	*	*	*	*	*	*		*	*	*		*	*	*	*	*	*
6	6	0.167	conserved protein	*	*	*	MBBAR_1c00440	2618697157	*	*	*	*	*	*	*	*	2558933455	2553938060	2540853484		*	*	*		2682581595	*	*	*	*	*
24	24	1	nickel transport protein	MBFIL_19110	MBCUR_01430	MBCUT_14910	MBBAR_1c00450	2618697158	646531609	2595159034	2595205009	MBBTH_15840	2657040562	2620725277	640592378	*	2558933456	2553938061	2540853485		NL43_07125	Msp_0655	MSCUN_01360		2682581596	2655682685	Ga0129133_111445	2524159621	Ga0053424_12117	2667995948
14	14	0.542	nickel transport protein	*	MBCUR_01420	*	MBBAR_1c00460	2618697159	646531610	2595159035	2595205008	*	*	*	640592379	*	2558933457	2553938062	2540853486		*	*	*		2682581597	2655682684	Ga0129133_111444	2524159622	*	*
20	20	0.3	nickel transport protein	*	MBCUR_01410	MBCUT_14930	MBBAR_1c00470	2618697160	646531611	2595159036	2595205007	MBBTH_15860	2657040560	2620725279	640592380	*	2558933458	2553938063	2540853487		*	*	*		2682581598	2655682683	Ga0129133_111443	2524159623	Ga0053424_12119	2667995946
11	11	1	nickel transport protein	*	*	*	MBBAR_1c00480	2618697161	*	*	2595205006	MBBTH_15870	2657040559	2620725280	640592381	*	*	*	*		*	*	*		2682581599	2655682682	*	*	Ga0053424_12120	2667995945
18	18	0.274	pilus assembly protein TadB	MBFIL_19080	MBCUR_16430	MBCUT_15100	MBBAR_1c00490	2618697162	646531594	*	2595205001	MBBTH_15980	2657040550	2620725288	640592391	MBBWO_12980	2558933450	2553938054	2540853478		*	*	*		*	2655682676	*	*	Ga0053424_12128	2667995937
24	24	1	pilus assembly protein TadA	MBFIL_19070	MBCUR_16440	MBCUT_15110	MBBAR_1c00500	2618697163	646531592	2595158930	2595205000	MBBTH_15970	2657040551	2620725289	640592392	MBBWO_12970	2558933449	2553938053	2540853477		NL43_02130	Msp_1162	MSCUN_16120		2682581601	2655682675	Ga0129133_111462	*	Ga0053424_12129	2667995938
3	3	1	conserved protein	*	*	*	MBBAR_1c00510	2618697164	*	*	*	*	*	*	*	*	*	*	*		*	*	*		2682582283	*	*	*	*	*
3	3	1	hypothetical protein	*	*	*	MBBAR_1c00520	2618697165	*	*	*	*	*	*	*	*	*	*	*		*	*	*		2682582282	*	*	*	*	*
1	1	1	conserved protein	*	*	*	MBBAR_1c00530	*	*	*	*	*	*	*	*	*	*	*	*		*	*	*		*	*	*	*	*	*
17	17	0.16	conserved protein	*	*	MBCUT_08390	MBBAR_1c00540	2618697167	646531482	2595158429	2595205369	MBBTH_18010	2657040419	2620725468	640592480	MBBWO_13770	*	*	*		*	*	*		2682582279	2655682586	Ga0129133_111565	2524160669	Ga0053424_12316	2667995795
22	22	0.909	conserved protein	MBFIL_19050	MBCUR_16460	MBCUT_15130	MBBAR_1c00550	2618697168	646531591	2595158929	2595204998	MBBTH_15950	2657040553	2620725293	640592394	MBBWO_12950	2558933486	2553938064	2540853488		*	*	*		2682582277	2655682673	Ga0129133_111463	2524159612	Ga0053424_12133	2667995940
25	25	0.736	translation elongation factor 1B	MBFIL_19040	MBCUR_16470	MBCUT_15140	MBBAR_1c00560	2618697169	646531590	2595158927	2595204995	MBBTH_16020	2657040547	2620725296	640592397	MBBWO_13010	2558933995	2553937511	2540854654		NL43_02145	Msp_1159	MSCUN_16150		2682582815	2655682670	Ga0129133_111464	2524159610	Ga0053424_12136	2667995885
25	25	1	putative RNA-binding protein	MBFIL_04520	MBCUR_16480	MBCUT_15150	MBBAR_1c00570	2618697170	646531589	2595158926	2595204994	MBBTH_16030	2657040546	2620725297	640592398	MBBWO_13020	2558933994	2553937510	2540854653		NL43_02150	Msp_1158	MSCUN_16160		2682582816	2655682669	Ga0129133_111465	2524159609	Ga0053424_12137	2667995884
22	22	1	amino acid kinase-like protein	MBFIL_04530	MBCUR_16490	MBCUT_15160	MBBAR_1c00580	2618697171	646531588	2595158925	2595204993	MBBTH_16040	2657040545	2620725298	640592399	MBBWO_13030	2558933993	2553937509	2540854652		*	*	*		2682582817	2655682668	Ga0129133_111466	2524159608	Ga0053424_12138	2667995883
25	25	0.719	peptidyl-tRNA hydrolase	MBFIL_04540	MBCUR_16500	MBCUT_04760	MBBAR_1c00590	2618697172	646531578	2595158923	2595204992	MBBTH_16050	2657040544	2620725299	640592400	MBBWO_13040	2558933992	2553937508	2540854651		NL43_02160	Msp_1156	MSCUN_16180		2682582818	2655682667	Ga0129133_111468	2524159604	Ga0053424_12139	2667995882
25	25	1	putative ATPase	MBFIL_04550	MBCUR_16510	MBCUT_04740	MBBAR_1c00600	2618697173	646531577	2595158922	2595204991	MBBTH_16070	2657040543	2620725307	640592402	MBBWO_13050	2558933991	2553937507	2540854650		NL43_04150	Msp_0613	MSCUN_03670		2682581230	2655682666	Ga0129133_111470	2524159603	Ga0053424_12147	2667995881
1	1	1	adhesin-like protein	*	*	*	MBBAR_1c00610	*	*	*	*	*	*	*	*	*	*	*	*		*	*	*		*	*	*	*	*	*
1	1	1	conserved protein	*	*	*	MBBAR_1c00620	*	*	*	*	*	*	*	*	*	*	*	*		*	*	*		*	*	*	*	*	*
1	1	1	conserved protein	*	*	*	MBBAR_1c00630	*	*	*	*	*	*	*	*	*	*	*	*		*	*	*		*	*	*	*	*	*
1	1	1	conserved protein	*	*	*	MBBAR_1c00640	*	*	*	*	*	*	*	*	*	*	*	*		*	*	*		*	*	*	*	*	*
1	1	1	conserved protein	*	*	*	MBBAR_1c00650	*	*	*	*	*	*	*	*	*	*	*	*		*	*	*		*	*	*	*	*	*
6	6	1	iron-molybdenum cluster-binding protein	MBFIL_05710	MBCUR_00930	MBCUT_14290	MBBAR_1c00660	2618697174	*	*	*	*	*	*	*	*	*	*	*		*	*	*		2682581229	*	*	*	*	*
6	6	1	iron-molybdenum nitrogenase, cofactor biosynthesis protein	MBFIL_05700	MBCUR_00940	MBCUT_14280	MBBAR_1c00670	2618697175	*	*	*	*	*	*	*	*	*	*	*		*	*	*		2682581228	*	*	*	*	*
6	6	1	iron-molybdenum nitrogenase, cofactor biosynthesis protein	MBFIL_05690	MBCUR_00950	MBCUT_14270	MBBAR_1c00680	2618697176	*	*	*	*	*	*	*	*	*	*	*		*	*	*		2682581226	*	*	*	*	*
6	6	1	iron-molybdenum nitrogenase, subunit beta	MBFIL_04070	MBCUR_01170	MBCUT_14260	MBBAR_1c00690	2618697177	*	*	*	*	*	*	*	*	*	*	*		*	*	*		2682581225	*	*	*	*	*
6	6	1	iron-molybdenum nitrogenase, subunit alpha	MBFIL_04080	MBCUR_01190	MBCUT_14250	MBBAR_1c00700	2618697178	*	*	*	*	*	*	*	*	*	*	*		*	*	*		2682581224	*	*	*	*	*
8	8	0.125	nitrogen fixation regulatory protein	MBFIL_04090	MBCUR_01210	MBCUT_14240	MBBAR_1c00710	2618697179	*	*	*	*	*	*	*	*	*	2553937963	2540853380		*	*	*		2682581223	*	*	*	*	*
7	7	1	nitrogen fixation regulatory protein	MBFIL_04100	MBCUR_01220	MBCUT_14230	MBBAR_1c00720	2618697180	*	*	*	*	*	*	*	*	*	2553937962	2540853379		*	*	*		*	*	*	*	*	*
6	6	1	nitrogenase iron protein	MBFIL_04110	MBCUR_01230	MBCUT_14220	MBBAR_1c00730	2618697181	*	*	*	*	*	*	*	*	*	*	*		*	*	*		2682581220	*	*	*	*	*
3	3	1	isopropylmalate synthase	*	*	*	MBBAR_1c00740	2618697183	*	*	*	*	*	*	*	*	*	*	*		*	*	*		2682581218	*	*	*	*	*
23	23	0.783	aspartate aminotransferase	MBFIL_18210	MBCUR_06710	MBCUT_14580	MBBAR_1c00750	2618697184	646531576	2595158921	2595204987	MBBTH_16220	2657040540	*	640592405	MBBWO_13080	2558933997	2553937503	2540854646		NL43_05040	Msp_0370	MSCUN_14120		2682582875	2655682663	Ga0129133_111471	2524159600	*	2667995865
25	25	0.265	DNA repair and recombination protein RadB	MBFIL_18200	MBCUR_06700	MBCUT_14570	MBBAR_1c00760	2618697185	646531575	2595158920	2595204986	MBBTH_16230	2657040539	2620725388	640592406	MBBWO_13090	2558933454	2553938059	2540853483		NL43_05045	Msp_0369	MSCUN_14110		2682582876	2655682662	Ga0129133_111472	2524159599	Ga0053424_12274	2667995864
19	19	0.396	Sua5-like protein	*	*	MBCUT_14560	MBBAR_1c00770	2618697186	646531574	2595158919	2595204985	MBBTH_16260	2657040538	2620725390	640592407	MBBWO_13100	2558933446	2553938050	2540853474		*	*	*		*	2655682660	Ga0129133_111473	2524159598	Ga0053424_12276	2667995862
24	24	0.328	archaetidylinositol phosphate synthase	*	MBCUR_08050	MBCUT_14550	MBBAR_1c00780	2618697187	646531573	2595158918	2595204984	MBBTH_16270	2657040537	2620725392	640592408	MBBWO_13110	2558933447	2553938051	2540853475		NL43_00770	Msp_0095	MSCUN_11880		2682582859	2655682659	Ga0129133_111474	2524159597	Ga0053424_12278	2667995861
5	5	1	conserved protein	*	MBCUR_08030	MBCUT_14540	MBBAR_1c00790	2618697188	*	*	*	*	*	*	*	*	*	*	*		*	*	*		2682582860	*	*	*	*	*
21	21	0.143	conserved protein	*	MBCUR_08020	MBCUT_04160	MBBAR_1c00800	2618697189	646531572	2595158917	2595204983	MBBTH_16280	2657040536	2620725393	640592409	MBBWO_13120	2558933448	2553938052	2540853476		*	*	*		2682582861	2655682658	Ga0129133_111475	2524159596	Ga0053424_12279	2667995860
3	3	1	hypothetical protein	*	*	*	MBBAR_1c00810	2618697190	*	*	*	*	*	*	*	*	*	*	*		*	*	*		2682582779	*	*	*	*	*
2	2	1	hypothetical protein	*	*	*	MBBAR_1c00820	*	*	*	*	*	*	*	*	*	*	*	*		*	*	*		2682582777	*	*	*	*	*
25	25	1	fructose 1,6-bisphosphatase	MBFIL_05310	MBCUR_03870	MBCUT_14520	MBBAR_1c00830	2618697192	646531568	2595158914	2595204975	MBBTH_16360	2657040532	2620725399	640592410	MBBWO_13160	2558933444	2553938048	2540853472		NL43_07760	Msp_0675	MSCUN_01550		2682582776	2655682653	Ga0129133_111480	2524159593	Ga0053424_12285	2667995853
8	8	1	putative oxidoreductase	*	*	*	MBBAR_1c00840	2618697193	*	*	*	*	*	*	640592173	*	2558933764	2553936785	2540854507		*	*	*		2682581559	2655683420	*	*	*	*
24	26	0.446	thiamine biosynthesis protein ThiI	MBFIL_00130	*	MBCUT_14510	MBBAR_1c00850,MBBAR_16c00110	2618697194	646531564	2595158908	2595204970	MBBTH_16370	2657040531	2620725400	640592412	MBBWO_13190	2558933441	2553938043	2540853467		NL43_07480	Msp_0160	MSCUN_11220		2682581558	2655682651	Ga0129133_111485	2524159590	Ga0053424_12286	2.668e+09
23	26	0.105	conserved protein containing a ferredoxin domain	MBFIL_11900	MBCUR_03440	MBCUT_14500	MBBAR_1c00860,MBBAR_16c00210	2.6187e+09	*	2595159536	2595203699	MBBTH_06740	2657039809	2620726074	640591867	MBBWO_11470	2558934519	2553937397	2540853894		NL43_01650	Msp_1261	MSCUN_09240		2.68258e+09	2655683302	Ga0129133_11759	*	Ga0053424_13562	2667996637
24	24	1	alanyl-tRNA synthetase	MBFIL_00150	MBCUR_02620	MBCUT_13210	MBBAR_1c00870	2618697197	646531562	2595158907	2595204968	MBBTH_16390	2657040529	2620725407	640592414	MBBWO_13210	2558933440	2553938041	2540853465		NL43_01645	Msp_1262	MSCUN_09230		*	2655682649	Ga0129133_111486	2524159589	Ga0053424_12293	2667995850
1	1	1	LSU ribosomal protein L12AE	*	*	*	MBBAR_1c00880	*	*	*	*	*	*	*	*	*	*	*	*		*	*	*		*	*	*	*	*	*
25	25	1	LSU ribosomal protein L10P	MBFIL_14680	MBCUR_03980	MBCUT_13180	MBBAR_1c00890	2618697199	646531556	2595158903	2595204961	MBBTH_16410	2657040527	2620725409	640592416	MBBWO_13230	2558933438	2553938039	2540853463		NL43_01635	Msp_1264	MSCUN_09210		2682582123	2655682646	Ga0129133_111490	2524159584	Ga0053424_12295	2667995848
25	25	1	LSU ribosomal protein L1P	MBFIL_14670	MBCUR_03990	MBCUT_13170	MBBAR_1c00900	2618697200	646531555	2595158902	2595204960	MBBTH_16420	2657040526	2620725410	640592417	MBBWO_13240	2558933437	2553938038	2540853462		NL43_01630	Msp_1265	MSCUN_09200		2682582124	2655682645	Ga0129133_111491	2524159583	Ga0053424_12296	2667995847
25	25	1	LSU ribosomal protein L11P	MBFIL_14660	MBCUR_04000	MBCUT_13160	MBBAR_1c00910	2618697201	646531554	2595158901	2595204959	MBBTH_16430	2657040525	2620725411	640592418	MBBWO_13250	2558933436	2553938037	2540853461		NL43_01625	Msp_1266	MSCUN_09190		2682582125	2655682644	Ga0129133_111492	2524159582	Ga0053424_12297	2667995846
25	25	1	LSU ribosomal protein L24A	MBFIL_14650	MBCUR_04010	MBCUT_13150	MBBAR_1c00920	2618697202	646531553	2595158900	2595204958	MBBTH_16440	2657040524	2620725412	640592419	MBBWO_13260	2558933435	2553938036	2540853460		NL43_01620	Msp_1267	MSCUN_09180		2682582127	2655682643	Ga0129133_111493	2524159581	Ga0053424_12298	2667995845
24	24	0.167	protein translocase, subunit SecE	MBFIL_14640	MBCUR_04020	MBCUT_13140	MBBAR_1c00930	2618697203	646531552	2595158899	2595204957	MBBTH_16450	2657040523	2620725413	640592420	MBBWO_13270	2558933434	2553938035	2540853459		NL43_01615	Msp_1268	MSCUN_09170		*	2655682642	Ga0129133_111494	2524159580	Ga0053424_12299	2667995844
25	25	1	cell division protein FtsZ	MBFIL_14630	MBCUR_04120	MBCUT_13030	MBBAR_1c00940	2618697204	646531551	2595158898	2595204956	MBBTH_16460	2657040522	2620725414	640592421	MBBWO_13280	2558933433	2553938034	2540853458		NL43_01610	Msp_1269	MSCUN_09160		2682583082	2655682641	Ga0129133_111495	2524159579	Ga0053424_122100	2667995843
18	18	0.833	conserved protein	MBFIL_14620	MBCUR_04110	MBCUT_13020	MBBAR_1c00950	2618697205	646531550	2595158897	2595204955	MBBTH_16470	2657040521	2620725417	640592423	MBBWO_13290	*	*	*		*	*	*		*	2655682640	Ga0129133_111496	2524159578	Ga0053424_122103	2667995842
23	23	0.694	phosphosulfolactate synthase	MBFIL_14610	MBCUR_01160	MBCUT_13010	MBBAR_1c00960	2618697206	*	2595159537	2595203700	MBBTH_06730	2657039808	2620726073	640591868	MBBWO_11480	2558934518	2553937398	2540853893		NL43_01605	Msp_1270	MSCUN_08590		2682581434	2655683301	Ga0129133_11758	*	Ga0053424_13561	2667996638
22	22	1	conserved protein	MBFIL_14600	MBCUR_04100	MBCUT_13000	MBBAR_1c00970	2618697207	646531549	2595158896	2595204954	MBBTH_16480	2657040520	2620725418	640592425	MBBWO_13300	2558933432	2553938033	2540853457		*	*	*		2682581432	2655682639	Ga0129133_111497	2524159577	Ga0053424_122104	2667995841
16	16	0.18	transcription factor E	MBFIL_14590	*	MBCUT_12990	MBBAR_1c00980	2618697208	*	*	*	MBBTH_16510	2657040517	*	640592426	MBBWO_13310	2558933431	2553938032	2540853456		NL43_01595	Msp_1272	MSCUN_08640		2682581431	*	*	*	*	2667995838
25	25	0.15	cyclic phosphodiesterase	MBFIL_14580	MBCUR_04080	MBCUT_12980	MBBAR_1c00990	2618697209	646531543	2595158890	2595204952	MBBTH_16520	2657040516	2620725425	640592427	MBBWO_13320	2558933430	2553938031	2540853455		NL43_01590	Msp_1273	MSCUN_08650		2682581430	2655682637	Ga0129133_111503	2524160726	Ga0053424_122111	2667995837
22	22	1	putative regulatory protein	MBFIL_03070	MBCUR_04040	MBCUT_12830	MBBAR_1c01000	2618697210	646531547	2595158894	2595204948	MBBTH_16560	2657040512	2620725429	640592431	MBBWO_13360	2558933426	2553938026	2540853450		*	*	*		2682581429	2655682633	Ga0129133_111499	2524160730	Ga0053424_122115	2667995833
25	25	0.411	conserved protein	MBFIL_14560	MBCUR_04060	MBCUT_12940	MBBAR_1c01020	2618697212	646531545	2595158892	2595204950	MBBTH_16540	2657040514	2620725427	640592429	MBBWO_13340	2558933428	2553938029	2540853453		NL43_02600	Msp_1064	MSCUN_15580		2682581427	2655682635	Ga0129133_111501	2524160728	Ga0053424_122113	2667995835
25	25	0.88	putative tRNA-ribosyltransferases	MBFIL_14570	MBCUR_04070	MBCUT_12950	MBBAR_1c01030	2618697214	646531544	2595158891	2595204951	MBBTH_16530	2657040515	2620725426	640592428	MBBWO_13330	2558933429	2553938030	2540853454		NL43_02605	Msp_1063	MSCUN_15590		2682581426	2655682636	Ga0129133_111502	2524160727	Ga0053424_122112	2667995836
4	4	1	putative thiamine pyrophosphate-requiring enzyme	*	*	MBCUT_12970	MBBAR_1c01040	2618697215	*	*	*	*	*	*	*	*	*	*	*		*	*	*		2682581423	*	*	*	*	*
24	24	1	hydrogenase maturation factor	MBFIL_03080	MBCUR_04030	MBCUT_12850	MBBAR_1c01050	2618697216	646531542	2595158889	2595204947	MBBTH_16570	2657040511	2620725430	640592432	MBBWO_13370	2558933425	2553938025	2540853449		NL43_02580	Msp_1067	MSCUN_15550		*	2655682632	Ga0129133_111504	2524160725	Ga0053424_122116	2667995832
3	3	1	dihydrolipoamide dehydrogenase	*	*	*	MBBAR_1c01060	2618697217	*	*	*	*	*	*	*	*	*	*	*		*	*	*		2682581719	*	*	*	*	*
3	3	1	FwdE-like protein	*	*	*	MBBAR_1c01070	2618697218	*	*	*	*	*	*	*	*	*	*	*		*	*	*		2682581718	*	*	*	*	*
19	19	0.13	MurG-like protein	*	*	*	MBBAR_1c01080	2618697219	646533236	2595159475	2595204945	MBBTH_16590	2657040455	2620725432	640592434	MBBWO_13390	2558933423	2553938021	2540853445		*	*	*		2682581717	2655682630	Ga0129133_111803	2524161222	Ga0053424_122118	2667995830
10	10	1	putative dehydrogenase	MBFIL_03110	MBCUR_04150	MBCUT_12880	MBBAR_1c01090	2618697220	646531540	2595158883	*	*	*	*	*	*	*	*	*		*	*	*		2682581715	*	Ga0129133_111510	2524160719	*	*
21	21	0.333	conserved protein	MBFIL_03120	MBCUR_04160	MBCUT_12890	MBBAR_1c01100	2618697221	646531539	2595158882	2595204944	MBBTH_16600	2657040454	2620725433	640592435	MBBWO_13400	2558933422	2553938020	2540853444		*	*	*		2682581714	2655682629	Ga0129133_111511	2524160718	Ga0053424_122119	*
23	23	0.913	cell division protein pelota	MBFIL_12390	MBCUR_04170	MBCUT_12900	MBBAR_1c01110	2618697222	646531538	2595158881	2595204943	MBBTH_16610	2657040453	*	640592436	MBBWO_13410	2558933421	2553938019	2540853443		NL43_02510	Msp_1081	MSCUN_15410		2682581713	2655682628	Ga0129133_111512	2524160717	*	2667995828
5	5	1	conserved protein	MBFIL_12400	MBCUR_16600	MBCUT_12910	MBBAR_1c01120	2618697223	*	*	*	*	*	*	*	*	*	*	*		*	*	*		*	*	*	*	*	*
22	22	0.221	prephenate dehydrogenase	MBFIL_12410	MBCUR_16590	MBCUT_12920	MBBAR_1c01130	2618697224	646531537	2595158880	2595204942	MBBTH_16620	2657040451	2620725436	640592437	MBBWO_13420	2558933420	2553938018	2540853442		*	*	*		2682583035	2655682627	Ga0129133_111513	2524160716	Ga0053424_122122	2667995827
25	25	1	cell division cycle protein 48	MBFIL_12420	MBCUR_16580	MBCUT_12820	MBBAR_1c01140	2618697229	646531504	2595159236	2595205333	MBBTH_16630	2657040450	2620725438	640592438	MBBWO_13430	2558933419	2553938017	2540853441		NL43_02495	Msp_1084	MSCUN_15380		2682582505	2655682626	Ga0129133_111544	2524160685	Ga0053424_122124	2667995826
4	4	1	putative phosphatase	*	*	MBCUT_12810	MBBAR_1c01150	2618697230	*	*	*	*	*	*	*	*	*	*	*		*	*	*		2682583171	*	*	*	*	*
13	13	0.846	conserved protein	MBFIL_12430	MBCUR_16560	MBCUT_20760	MBBAR_1c01160	2618697231	646531505	2595159237	*	*	2657040449	*	640592439	MBBWO_13440	*	*	*		*	*	*		2682583106	*	Ga0129133_111543	2524160686	*	*
5	5	0.4	CBS domain-containing protein	*	*	MBCUT_12800	MBBAR_1c01170	2618697232	*	*	*	*	*	*	*	MBBWO_13450	*	*	*		*	*	*		2682583105	*	*	*	*	*
25	25	1	thiamine biosynthesis protein ThiC	MBFIL_12440	MBCUR_06720	MBCUT_12790	MBBAR_1c01180	2618697233	646531513	2595159250	2595205338	MBBTH_16660	2657040447	2620725440	640592440	MBBWO_13460	2558933418	2553938016	2540853440		NL43_03925	Msp_0228	MSCUN_00540		2682582790	2655682623	Ga0129133_111530	2524160695	Ga0053424_122126	2667995823
9	9	1	glutaredoxin	MBFIL_12450	MBCUR_03880	MBCUT_12780	MBBAR_1c01190	2618697234	*	*	*	*	*	2620724772	*	MBBWO_13470	*	*	*		*	*	*		2682582789	*	*	*	Ga0053424_1068	*
9	9	1	putative ferredoxin-glutaredoxin reductase	MBFIL_12460	MBCUR_03890	MBCUT_12770	MBBAR_1c01200	2618697235	*	*	*	*	*	2620724773	*	MBBWO_13480	*	*	*		*	*	*		2682582788	*	*	*	Ga0053424_1069	*
24	25	0.43	DNA ligase I	MBFIL_12470	MBCUR_04750	MBCUT_12750	MBBAR_1c01210	2618697237	646531514	2595159251	2595205339	MBBTH_16670	2657040446	2620725441	640592441	MBBWO_13490,MBBWO_00330	2558933417	2553938015	2540853439		NL43_03815	Msp_0258	MSCUN_00890		*	2655682622	Ga0129133_111529	2524160696	Ga0053424_122127	2667995822
9	9	0.435	putative nucleic acid binding protein	MBFIL_08080	MBCUR_04760	MBCUT_12740	MBBAR_1c01220	2618697238	646531515	2595159252	*	*	*	*	*	*	*	*	*		*	*	*		*	*	Ga0129133_111528	2524160697	*	*
25	26	0.654	putative phosphomannomutase / phosphoglucomutase	MBFIL_08090	MBCUR_14510,MBCUR_04770	MBCUT_12730	MBBAR_1c01230	2618697239	646531518	2595159253	2595205739	MBBTH_16690	2657040444	2620725443	640592444	MBBWO_13510	2558933415	2553938013	2540853437		NL43_03785	Msp_0263	MSCUN_06160		2682582662	2655682617	Ga0129133_111527	2524160698	Ga0053424_122129	2667995819
25	25	0.105	conserved protein	MBFIL_08110	MBCUR_03900	MBCUT_12720	MBBAR_1c01240	2618697240	646531521	2595159254	2595205740	MBBTH_16700	2657040442	2620725444	640592447	MBBWO_13540	2558933413	2553938011	2540853435		NL43_01355	Msp_1323	MSCUN_15210		2682582663	2655682616	Ga0129133_111526	2524160701	Ga0053424_122130	2667995818
22	22	0.134	glycyl radical activating enzyme	MBFIL_08120	MBCUR_03910	MBCUT_12670	MBBAR_1c01250	2618697241	646531522	2595159255	2595205741	MBBTH_16710	2657040441	2620725445	640592448	MBBWO_13550	2558933412	2553938010	2540853434		*	*	*		2682581621	2655682615	Ga0129133_111525	2524160702	Ga0053424_122131	2667995817
25	25	1	histidinol phosphate aminotransferase	MBFIL_08130	MBCUR_03920	MBCUT_12660	MBBAR_1c01260	2618697243	646531523	2595159256	2595205742	MBBTH_16720	2657040440	2620725446	640592449	MBBWO_13560	2558933411	2553938009	2540853433		NL43_01340	Msp_1326	MSCUN_15170		2682581622	2655682614	Ga0129133_111524	2524160703	Ga0053424_122132	2667995816
24	24	0.875	conserved protein	MBFIL_08140	MBCUR_03930	MBCUT_12650	MBBAR_1c01270	2618697244	646531524	2595159257	2595205743	MBBTH_16730	2657040439	2620725447	640592450	MBBWO_13570	2558933410	2553938008	2540853432		NL43_01345	Msp_1325	MSCUN_15180		*	2655682613	Ga0129133_111523	2524160704	Ga0053424_122133	2667995815
25	25	1	UDP-N-acetylglucosamine pyrophosphorylase	MBFIL_12510	MBCUR_03940	MBCUT_12640	MBBAR_1c01280	2618697245	646531525	2595159258	2595205744	MBBTH_16740	2657040438	2620725448	640592451	MBBWO_13580	2558933409	2553938007	2540853431		NL43_01455	Msp_1301	MSCUN_06020		2682581626	2655682612	Ga0129133_111522	2524160705	Ga0053424_122134	2667995814
25	25	1	phosphomannomutase-like protein	MBFIL_12490	MBCUR_03950	MBCUT_12630	MBBAR_1c01290	2618697246	646531527	2595159260	2595205749	MBBTH_16770	2657040436	2620725450	640592452	MBBWO_13590	2558933408	2553938006	2540853430		NL43_01460	Msp_1300	MSCUN_06390		2682581627	2655682609	Ga0129133_111520	2524160707	Ga0053424_122136	2667995811
25	25	1	phosphoglycerate mutase	MBFIL_12480	MBCUR_03960	MBCUT_12620	MBBAR_1c01300	2618697247	646531528	2595159261	2595205750	MBBTH_16780	2657040435	2620725451	640592453	MBBWO_13600	2558933407	2553938005	2540853429		NL43_01465	Msp_1299	MSCUN_06380		2682581628	2655682608	Ga0129133_111519	2524160708	Ga0053424_122137	2667995810
24	24	0.579	conserved protein	MBFIL_08060	MBCUR_07170	MBCUT_12610	MBBAR_1c01310	2618697248	646531529	2595159262	2595205751	MBBTH_16790	2657040434	2620725453	640592455	MBBWO_13630	2558933406	2553938003	2540853427		NL43_01470	Msp_1298	MSCUN_06370		*	2655682607	Ga0129133_111518	2524160709	Ga0053424_1231	2667995809
1	1	1	hypothetical protein	*	*	*	MBBAR_1c01320	*	*	*	*	*	*	*	*	*	*	*	*		*	*	*		*	*	*	*	*	*
25	25	1	SSU ribosomal protein S3E	MBFIL_08050	MBCUR_16230	MBCUT_19680	MBBAR_1c01330	2618697249	646531530	2595159263	2595205752	MBBTH_17900	2657040432	2620725454	640592457	MBBWO_13650	2558933405	2553938002	2540853426		NL43_01475	Msp_1297	MSCUN_06360		2682581797	2655682606	Ga0129133_111517	2524160710	Ga0053424_1232	2667995806
3	3	1	putative flavodoxin	*	*	*	MBBAR_1c01340	2618697250	*	*	*	*	*	*	*	*	*	*	*		*	*	*		2682581799	*	*	*	*	*
22	22	0.151	putative FeMo cofactor biosynthesis protein	MBFIL_08040	MBCUR_16220	MBCUT_19650	MBBAR_1c01350	2618697251	646531535	2595158878	2595205754	MBBTH_17910	2657040430	2620725457	640592460	MBBWO_13660	2558933404	2553938001	2540853425		*	*	*		2682581800	2655682601	Ga0129133_111515	2524160714	Ga0053424_1235	2667995805
14	15	0.719	multimeric flavodoxin	MBFIL_08030	MBCUR_16210,MBCUR_13910	MBCUT_19640	MBBAR_1c01360	2618697252	*	*	*	*	*	2620725458	640592461	MBBWO_13670	2558933403	2553938000	2540853424		*	*	*		2682581801	2655682600	*	*	Ga0053424_1236	*
3	3	1	conserved protein	*	*	*	MBBAR_1c01370	2618697253	*	*	*	*	*	*	*	*	*	*	*		*	*	*		2682581803	*	*	*	*	*
10	10	0.293	transcriptional regulator	*	*	MBCUT_19620	MBBAR_1c01380	2618697254	646531499	2595159231	*	*	*	*	*	MBBWO_05400	*	*	*		*	*	*		2682581804	2655682547	Ga0129133_111549	2524160681	*	*
25	25	0.597	methylthioadenosine phosphorylase	MBFIL_05330	MBCUR_16200	MBCUT_19610	MBBAR_1c01390	2618697255	646531496	2595159227	2595205755	MBBTH_17920	2657040429	2620725460	640592462	MBBWO_13680	2558933401	2553937998	2540853422		NL43_07050	Msp_0642	MSCUN_03400		2682581805	2655682599	Ga0129133_111552	2524160679	Ga0053424_1238	2667995804
25	25	1	tRNA-splicing ligase	MBFIL_05340	MBCUR_16190	MBCUT_17550	MBBAR_1c01400	2618697256	646531495	2595159226	2595205756	MBBTH_17930	2657040428	2620725461	640592463	MBBWO_13690	2558933400	2553937997	2540853421		NL43_07045	Msp_0641	MSCUN_03410		2682581806	2655682598	Ga0129133_111553	2524160678	Ga0053424_1239	2667995803
22	22	0.765	putative archease	MBFIL_05350	MBCUR_16180	MBCUT_17560	MBBAR_1c01410	2618697257	646531494	2595158421	2595205890	MBBTH_17950	2657040426	2620725463	640592465	MBBWO_13700	2558933399	2553937996	2540853420		*	*	*		2682582150	2655682594	Ga0129133_111557	2524160676	Ga0053424_12311	2667995801
1	1	1	conserved protein	*	*	*	MBBAR_1c01420	*	*	*	*	*	*	*	*	*	*	*	*		*	*	*		*	*	*	*	*	*
25	25	0.72	Cdc6-like protein	MBFIL_05360	MBCUR_07200	MBCUT_17580	MBBAR_1c01430	2618697258	646531492	2595158423	2595205892	MBBTH_17970	2657040424	2620725464	640592468	MBBWO_13720	2558933395	2553937994	2540853418		NL43_07020	Msp_0635	MSCUN_03440		2682582151	2655682592	Ga0129133_111559	2524160675	Ga0053424_12312	2667995799
25	25	0.1	conserved protein	MBFIL_05370	MBCUR_07180	MBCUT_17590	MBBAR_1c01440	2618697259	646531490	2595158424	2595205894	MBBTH_17980	2657040423	2620725465	640592469	MBBWO_13730	2558933394	2553937993	2540853417		NL43_07715	Msp_0661	MSCUN_06430		2682582153	2655682591	Ga0129133_111560	2524160674	Ga0053424_12313	2667995798
25	25	1	putative aminotransferase	MBFIL_05380	MBCUR_14460	MBCUT_06390	MBBAR_1c01450	2618697260	646531483	2595158428	2595205896	MBBTH_18000	2657040420	2620725467	640592474	MBBWO_13760	2558933393	2553937992	2540853416		NL43_07720	Msp_0662	MSCUN_06440		2682582155	2655682587	Ga0129133_111564	2524160670	Ga0053424_12315	2667995796
3	3	1	putative thiamine pyrophosphate-requiring enzyme	*	*	*	MBBAR_1c01460	2618697261	*	*	*	*	*	*	*	*	*	*	*		*	*	*		2682582080	*	*	*	*	*
24	24	1	deoxycytidine deaminase	MBFIL_05420	*	MBCUT_06310	MBBAR_1c01470	2618697262	646532129	2595159010	2595205373	MBBTH_18050	2657040415	2620725472	640592484	MBBWO_13830	2558933388	2553937987	2540853411		NL43_04165	Msp_0604	MSCUN_04800		2682582082	2655682581	Ga0129133_111045	2524160144	Ga0053424_12320	2667995791
6	6	1	putative tautomerase	MBFIL_05430	MBCUR_16280	MBCUT_06300	MBBAR_1c01480	2618697263	*	*	*	*	*	*	*	*	*	*	*		*	*	*		2682582083	*	*	*	*	*
25	25	0.12	FtsY-like protein	MBFIL_05450	MBCUR_16120	MBCUT_06290	MBBAR_1c01490	2618697265	646531474	2595158437	2595205582	MBBTH_18980	2657040395	2620725477	640592498	MBBWO_13920	2558933387	2553937985	2540853409		NL43_04185	Msp_0601	MSCUN_04770		2682582086	2655684475	Ga0129133_111573	2524160660	Ga0053424_12325	2667995779
22	22	0.313	prefoldin, alpha subunit	MBFIL_05460	MBCUR_08160	MBCUT_06280	MBBAR_1c01500	2618697266	646531473	2595158438	2595204612	MBBTH_18990	2657040394	2620725479	640592499	MBBWO_13940	2558933386	2553937984	2540853408		*	*	*		2682582011	2655684478	Ga0129133_111574	2524160659	Ga0053424_12327	2667995778
25	25	0.68	LSU ribosomal protein LX	MBFIL_05470	MBCUR_08150	MBCUT_06270	MBBAR_1c01510	2618697267	646531472	2595158439	2595204613	MBBTH_19000	2657040393	2620725480	640592500	MBBWO_13950	2558933385	2553937983	2540853407		NL43_04195	Msp_0599	MSCUN_04750		2682582012	2655684479	Ga0129133_111575	2524160658	Ga0053424_12328	2667995777
25	25	0.185	translation initiation factor 6	MBFIL_05480	MBCUR_08140	MBCUT_06260	MBBAR_1c01520	2618697268	646531471	2595158440	2595204614	MBBTH_19010	2657040392	2620725481	640592501	MBBWO_13960	2558933384	2553937982	2540853406		NL43_04200	Msp_0598	MSCUN_04740		2682582013	2655684480	Ga0129133_111576	2524160657	Ga0053424_12329	2667995776
25	25	1	LSU ribosomal protein L31E	MBFIL_05490	MBCUR_08130	MBCUT_06250	MBBAR_1c01530	2618697269	646531470	2595158441	2595204615	MBBTH_19020	2657040391	2620725482	640592502	MBBWO_13970	2558933383	2553937981	2540853405		NL43_04205	Msp_0597	MSCUN_04730		2682582014	2655684481	Ga0129133_111577	2524160656	Ga0053424_12330	2667995775
22	22	0.543	LSU ribosomal protein L39E	MBFIL_05500	MBCUR_08120	*	MBBAR_1c01540	2618697270	646531469	2595158442	2595204616	MBBTH_19030	2657040390	2620725483	640592503	MBBWO_13980	2558933382	2553937980	2540853404		NL43_04210	*	MSCUN_04720		*	2655684482	Ga0129133_111578	2524160655	Ga0053424_12331	2667995774
23	23	1	putative subunit of tRNA methyltransferase	MBFIL_05510	MBCUR_08110	MBCUT_06240	MBBAR_1c01550	*	646531468	2595158443	2595204617	MBBTH_19040	2657040389	2620725484	640592504	MBBWO_13990	2558933381	2553937979	2540853403		NL43_04215	Msp_0596	MSCUN_04710		*	2655684483	Ga0129133_111579	2524160654	Ga0053424_12332	2667995773
25	25	0.672	DNA-binding protein	MBFIL_05520	MBCUR_08100	MBCUT_06230	MBBAR_1c01560	2618697272	646531467	2595158444	2595204618	MBBTH_19050	2657040388	2620725485	640592505	MBBWO_14000	2558933380	2553937978	2540853402		NL43_04220	Msp_0595	MSCUN_04700		2682582016	2655684484	Ga0129133_111580	2524160653	Ga0053424_12333	2667995772
24	24	1	SSU ribosomal protein S16A	MBFIL_05530	MBCUR_08090	MBCUT_06220	MBBAR_1c01570	2618697273	646531466	2595158445	2595204619	MBBTH_19060	2657040387	2620725486	640592506	MBBWO_14010	2558933379	2553937977	2540853401		NL43_04225	Msp_0594	MSCUN_04690		2682582017	2655684485	Ga0129133_111581	2524160652	Ga0053424_12334	*
23	23	0.913	putative RNA-binding protein	MBFIL_05540	MBCUR_08080	MBCUT_06210	MBBAR_1c01580	2618697274	646531465	2595158446	2595204620	MBBTH_19070	2657040386	*	640592507	MBBWO_14020	2558933378	2553937976	2540853400		NL43_04230	Msp_0593	MSCUN_04680		2682582018	2655684486	Ga0129133_111582	2524160651	*	2667995770
24	24	0.208	ribonuclease P, subunit 4	MBFIL_05550	MBCUR_08070	MBCUT_06200	MBBAR_1c01590	2618697275	646531464	2595158447	2595204621	*	2657040385	2620725487	640592508	MBBWO_14030	2558933377	2553937975	2540853399		NL43_04235	Msp_0592	MSCUN_04670		2682582019	2655684487	Ga0129133_111583	2524160650	Ga0053424_12335	2667995769
18	18	0.101	putative nucleotide kinase	MBFIL_05560	*	MBCUT_06190	MBBAR_1c01600	2618697276	646531463	2595158448	2595204622	MBBTH_19080	2657040848	2620725489	640592510	MBBWO_14040	*	*	*		*	*	*		2682581515	2655684488	Ga0129133_111584	2524160649	Ga0053424_1241	2667995766
23	23	1	putative GTPase	MBFIL_05570	MBCUR_06680	MBCUT_06180	MBBAR_1c01610	*	646531462	2595158449	2595204623	MBBTH_19090	2657040847	2620725490	640592512	MBBWO_14050	2558933375	2553937973	2540853397		NL43_07145	Msp_0660	MSCUN_06420		*	2655684489	Ga0129133_111585	2524160648	Ga0053424_1242	2667995765
4	4	0.5	conserved protein	*	*	MBCUT_06170	MBBAR_1c01620	2618697279	*	*	*	*	*	*	*	*	*	*	*		*	*	*		2682581518	*	*	*	*	*
24	24	1	DNA topoisomerase I	MBFIL_17060	MBCUR_06980	MBCUT_06160	MBBAR_1c01630	2618697280	646531460	2595158451	2595204625	MBBTH_19120	2657040845	2620725492	640592514	MBBWO_14070	2558933372	2553937971	2540853390		NL43_05060	Msp_0366	MSCUN_14080		*	2655684491	Ga0129133_111587	2524160646	Ga0053424_1244	2667995763
15	15	0.329	conserved protein	*	MBCUR_06990	MBCUT_06150	MBBAR_1c01640	2618697281	646531459	2595158452	2595204626	MBBTH_19140	2657040844	*	640592515	MBBWO_14080	*	*	*		*	*	*		2682582265	2655684492	Ga0129133_111588	2524160645	*	*
1	1	1	phosphoserine phosphatase	*	*	*	MBBAR_1c01650	*	*	*	*	*	*	*	*	*	*	*	*		*	*	*		*	*	*	*	*	*
25	25	1	TATA-box-binding protein	MBFIL_17040	MBCUR_07010	MBCUT_06130	MBBAR_1c01660	2618697284	646531457	2595158455	2595204628	MBBTH_19160	2657040842	2620725498	640592517	MBBWO_14100	2558933370	2553937969	2540853388		NL43_02435	Msp_1097	MSCUN_15230		2682582269	2655684494	Ga0129133_111591	2524160643	Ga0053424_12410	2667995761
25	25	0.254	adenylate cyclase	MBFIL_17030	MBCUR_12520	MBCUT_06120	MBBAR_1c01670	2618697285	646531456	2595158456	2595204629	MBBTH_19170	2657040841	2620725499	640592518	MBBWO_14110	2558933369	2553937968	2540853387		NL43_02430	Msp_1098	MSCUN_01910		2682582270	2655684495	Ga0129133_111592	2524160642	Ga0053424_12411	2667995759
3	3	1	hypothetical protein	*	*	*	MBBAR_1c01680	2618697286	*	*	*	*	*	*	*	*	*	*	*		*	*	*		2682582271	*	*	*	*	*
16	16	1	putative deacetylase	*	*	*	MBBAR_1c01690	2618697287	646531682	2595158935	2595205613	MBBTH_15240	2657040054	*	640592895	MBBWO_05910	*	2553937642	2540854784		*	*	*		2682582416	2655684434	Ga0129133_111290	2524159712	*	2667997475
22	22	0.864	transcriptional regulator	MBFIL_14950	MBCUR_07810	MBCUT_06110	MBBAR_1c01700	2618697288	646533117	2595159594	2595205615	MBBTH_15250	2657040053	2620724607	640592898	MBBWO_05900	2558933865	2553937643	2540854785		*	*	*		2682582417	2655684435	Ga0129133_11161	2524161124	Ga0053424_10330	2667997476
22	22	1	putative sugar kinase	MBFIL_14960	MBCUR_06320	MBCUT_06080	MBBAR_1c01710	2618697289	646533118	2595159593	2595205616	MBBTH_15260	2657040052	2620724609	640592899	MBBWO_05890	2558933864	2553937644	2540854786		*	*	*		2682582418	2655684436	Ga0129133_11160	2524161125	Ga0053424_10332	2667997477
22	22	1	carbonic anhydrase	MBFIL_03620	MBCUR_17680	MBCUT_06070	MBBAR_1c01720	2618697291	646532690	2595158393	2595204727	MBBTH_21390	2657039907	2620726349	640593041	MBBWO_16010	2558933288	2553938321	2540853676		*	*	*		2682582564	2655682354	Ga0129133_11547	2524160750	Ga0053424_14720	2667997627
25	25	1	formylmethanofuran-tetrahydromethanopterin formyltransferase	MBFIL_14990	MBCUR_00310	MBCUT_06060	MBBAR_1c01730	2618697292	646533121	2595159591	2595205618	MBBTH_15300	2657040050	2620724610	640592900	MBBWO_05870	2558933862	2553937646	2540854788		NL43_06870	Msp_1502	MSCUN_07840		2682582563	2655684438	Ga0129133_11158	2524161128	Ga0053424_10333	2667997479
21	22	0.226	conserved protein	MBFIL_04050	MBCUR_13450	MBCUT_06050	MBBAR_1c01740	2618697294	646533122	2595159589	2595205619	MBBTH_15320,MBBTH_02020	2657040049	2620724611	640592902	MBBWO_05860	2558933861	2553937647	2540854789		*	*	*		*	2655684439	Ga0129133_11156	2524161131	Ga0053424_10334	2667997480
6	6	1	putative nucleic acid-binding protein	MBFIL_04040	MBCUR_14010	MBCUT_06040	MBBAR_1c01750	2618697295	*	*	*	*	*	*	*	*	*	*	*		*	*	*		2682582195	*	*	*	*	*
22	28	0.103	potassium transporter	MBFIL_16190	MBCUR_14000	MBCUT_06030	MBBAR_1c01760	2618697296	6.46531e+08	2.59516e+09	2595205620	MBBTH_15330,MBBTH_10240	2657040048	2620724613	640592903	MBBWO_05850	2.55893e+09	2553937648	2540854790		*	*	*		2682582196	2655684440	Ga0129133_111664,Ga0129133_11155	2.52416e+09	Ga0053424_10336	2667997481
22	22	1	potassium transporter	MBFIL_16180	MBCUR_14260	MBCUT_06020	MBBAR_1c01770	2618697297	646533124	2595159587	2595205621	MBBTH_15340	2657040047	2620724614	640592904	MBBWO_05840	2558933859	2553937649	2540854791		*	*	*		2682582197	2655684441	Ga0129133_11154	2524161133	Ga0053424_10337	2667997482
19	19	0.158	putative hydrolase	MBFIL_18440	MBCUR_14250	MBCUT_06010	MBBAR_1c01780	2618697298	646533125	2595159586	2595205622	MBBTH_15350	2657040046	2620724618	640592905	MBBWO_05830	*	*	*		*	*	*		2682582198	2655684442	Ga0129133_11153	2524161134	Ga0053424_10341	2667997483
25	25	1	Holliday junction resolvase	MBFIL_18460	MBCUR_02300	MBCUT_05790	MBBAR_1c01810	2618697301	646533127	2595159584	2595205624	MBBTH_15360	2657040045	2620724620	640592906	MBBWO_05810	2558933857	2553937650	2540854792		NL43_05240	Msp_1418	MSCUN_00060		2682582805	2655684443	Ga0129133_11151	2524161136	Ga0053424_10343	2667997484
3	3	1	conserved protein	*	*	*	MBBAR_1c01820	2618697302	*	*	*	*	*	*	*	*	*	*	*		*	*	*		2682582806	*	*	*	*	*
3	3	1	conserved protein	*	*	*	MBBAR_1c01880	2618697308	*	*	*	*	*	*	*	*	*	*	*		*	*	*		2682583113	*	*	*	*	*
24	24	1	conserved protein	MBFIL_18530	MBCUR_02230	MBCUT_05710	MBBAR_1c01890	2618697309	646533133	2595159578	2595205630	MBBTH_15420	2657040038	2620724626	640592912	MBBWO_05740	2558933851	2553937656	2540854798		NL43_03755	Msp_0270	MSCUN_00990		*	2655684449	Ga0129133_11145	2524161142	Ga0053424_10349	2667997490
25	25	1	putative aspartyl/glutamyl-tRNA amidotransferase, subunit B	MBFIL_18540	MBCUR_02220	MBCUT_05700	MBBAR_1c01900	2618697310	646533134	2595159577	2595205633	MBBTH_15450	2657040037	2620724630	640592914	MBBWO_05720	2558933850	2553937657	2540854799		NL43_03760	Msp_0269	MSCUN_06210		2682582225	2655684450	Ga0129133_11144	2524161143	Ga0053424_10353	2667997491
25	25	0.88	conserved protein	MBFIL_18550	MBCUR_02210	MBCUT_05690	MBBAR_1c01910	2618697311	646533135	2595159576	2595205634	MBBTH_15460	2657040036	2620724631	640592915	MBBWO_05710	2558933849	2553937658	2540854800		NL43_03765	Msp_0268	MSCUN_06200		2682582226	2655684451	Ga0129133_11143	2524161144	Ga0053424_10354	2667997492
25	25	1	phosphoribosyl-ATP pyrophosphatase	MBFIL_18560	MBCUR_02200	MBCUT_05680	MBBAR_1c01920	2618697312	646533136	2595159575	2595205635	MBBTH_15470	2657040035	2620724632	640592916	MBBWO_05700	2558933848	2553937659	2540854801		NL43_03770	Msp_0267	MSCUN_06190		2682582227	2655684452	Ga0129133_11142	2524161145	Ga0053424_10355	2667997493
1	1	1	acetyltransferase	*	*	*	MBBAR_1c01930	*	*	*	*	*	*	*	*	*	*	*	*		*	*	*		*	*	*	*	*	*
20	20	0.19	PurE-like protein	*	MBCUR_11670	MBCUT_05660	MBBAR_1c01940	*	646533138	2595159573	2595205637	MBBTH_15520	2657040029	*	640592918	MBBWO_05680	2558933846	2553937661	2540854803		NL43_06820	Msp_1492	MSCUN_07910		*	2655684455	Ga0129133_11140	2524161147	*	2667997499
24	24	0.875	hydrogenase maturation factor	MBFIL_18600	MBCUR_11680	MBCUT_05650	MBBAR_1c01950	2618697316	646533139	2595159572	2595205638	MBBTH_15530	2657040028	2620724639	640592919	MBBWO_05670	2558933845	2553937662	2540854804		NL43_06825	Msp_1497	MSCUN_07920		*	2655684456	Ga0129133_11139	2524161148	Ga0053424_10362	2667997500
22	22	1	transcriptional regulator	MBFIL_18630	MBCUR_14150	MBCUT_05640	MBBAR_1c01960	2618697317	646533142	2595159571	2595205640	MBBTH_15540	2657040027	2620724641	640592920	MBBWO_05660	2558934611	2553937663	2540854805		*	*	*		2682581809	2655684457	Ga0129133_11138	2524161149	Ga0053424_10364	2667997501
25	25	1	chaperone GrpE	MBFIL_18640	MBCUR_14140	MBCUT_05630	MBBAR_1c01970	2618697318	646533143	2595159570	2595205641	MBBTH_15550	2657040026	2620724643	640592921	MBBWO_05650	2558934610	2553937664	2540854806		NL43_06930	Msp_1518	MSCUN_08000		2682581808	2655684462	Ga0129133_11137	2524161150	Ga0053424_10366	2667997502
25	25	1	chaperone DnaK	MBFIL_18650	MBCUR_14130	MBCUT_05620	MBBAR_1c01980	2618697319	646533144	2595159569	2595205642	MBBTH_15560	2657040025	2620724644	640592922	MBBWO_05640	2558934609	2553937665	2540854807		NL43_06925	Msp_1517	MSCUN_07990		2682581807	2655684463	Ga0129133_11136	2524161151	Ga0053424_10367	2667997503
25	25	0.719	chaperone DnaJ	MBFIL_18660	MBCUR_19180	MBCUT_05610	MBBAR_1c01990	2618697320	646533145	2595159568	2595205643	MBBTH_15570	2657040024	2620724645	640592923	MBBWO_05630	2558934608	2553937666	2540854808		NL43_06920	Msp_1516	MSCUN_07980		2682582591	2655684464	Ga0129133_11135	2524161152	Ga0053424_10368	2667997504
12	14	0.102	putative protein kinase	*	*	*	MBBAR_1c02000	2.6187e+09	6.46532e+08	*	2595205329	MBBTH_19860	*	*	*	*	2558933842	2553936685	2540854606		*	*	*		2682582592	2655682427	*	2524160736	*	2667996046
2	2	1	adhesin-like protein	*	*	*	MBBAR_1c02010	2618697322	*	*	*	*	*	*	*	*	*	*	*		*	*	*		*	*	*	*	*	*
5	5	1	conserved protein	*	MBCUR_08300	MBCUT_15360	MBBAR_1c02030	2618697325	*	*	*	*	*	*	*	*	*	*	*		*	*	*		2682582306	*	*	*	*	*
21	21	0.333	conserved protein	MBFIL_08570	MBCUR_08290	MBCUT_15350	MBBAR_1c02040	*	646533163	2595159556	2595205284	MBBTH_16900	2657040014	2620724651	640592933	MBBWO_05600	2558934601	2553937672	2540854813		*	*	*		2682582305	2655682493	Ga0129133_111679	2524161162	Ga0053424_10374	2667997516
21	22	0.909	methionine aminopeptidase	MBFIL_08580	MBCUR_08280	MBCUT_15340	MBBAR_1c02050	2618697328	646533164	2595159555	2595205285	MBBTH_18220,MBBTH_16910	2657040013	2620724652	640592934	MBBWO_05590	2558934600	2553937673	2540854814		*	*	*		*	2655682492	Ga0129133_111680	2524161163	Ga0053424_10375	2667997517
25	25	0.632	coenzyme F420-reducing hydrogenase, subunit beta	MBFIL_14380	MBCUR_09030	MBCUT_15330	MBBAR_1c02060	2618697329	646533167	2595159552	2595205286	MBBTH_16930	2657040012	2620724653	640592935	MBBWO_05580	2558934594	2553937679	2540854820		NL43_01435	Msp_1305	MSCUN_05980		2682582365	2655682491	Ga0129133_111683	2524161166	Ga0053424_10376	2667997518
25	25	1	coenzyme F420-reducing hydrogenase, subunit gamma	MBFIL_14370	MBCUR_09020	MBCUT_15320	MBBAR_1c02070	2618697330	646533168	2595159551	2595205287	MBBTH_16940	2657040011	2620724654	640592936	MBBWO_05570	2558934593	2553937680	2540854821		NL43_01440	Msp_1304	MSCUN_05990		2682582366	2655682490	Ga0129133_111684	2524161167	Ga0053424_10377	2667997519
19	19	0.684	coenzyme F420-reducing hydrogenase, subunit delta	MBFIL_14360	MBCUR_09010	MBCUT_15310	MBBAR_1c02080	2618697331	646533169	2595159550	2595205290	*	*	2620724655	640592937	MBBWO_05560	2558934592	2553937681	2540854822		*	*	*		2682582367	2655682487	Ga0129133_111685	2524161168	Ga0053424_10378	*
25	25	1	coenzyme F420-reducing hydrogenase, subunit alpha	MBFIL_14350	MBCUR_09000	MBCUT_15300	MBBAR_1c02090	2618697332	646533170	2595159549	2595205289	MBBTH_16960	2657040009	2620724656	640592938	MBBWO_05550	2558934591	2553937682	2540854823		NL43_01450	Msp_1302	MSCUN_06010		2682582368	2655682488	Ga0129133_111686	2524161169	Ga0053424_10379	2667997521
1	1	1	conserved protein	*	*	*	MBBAR_1c02100	*	*	*	*	*	*	*	*	*	*	*	*		*	*	*		*	*	*	*	*	*
3	3	1	putative peptidase	*	*	*	MBBAR_1c02110	2618697334	*	*	*	*	*	*	*	*	*	*	*		*	*	*		2682580798	*	*	*	*	*
4	4	1	conserved protein	*	*	MBCUT_15270	MBBAR_1c02120	2618697335	*	*	*	*	*	*	*	*	*	*	*		*	*	*		2682580799	*	*	*	*	*
1	1	1	hypothetical protein	*	*	*	MBBAR_1c02150	*	*	*	*	*	*	*	*	*	*	*	*		*	*	*		*	*	*	*	*	*
1	1	1	conserved protein	*	*	*	MBBAR_1c02160	*	*	*	*	*	*	*	*	*	*	*	*		*	*	*		*	*	*	*	*	*
1	1	1	conserved protein	*	*	*	MBBAR_1c02170	*	*	*	*	*	*	*	*	*	*	*	*		*	*	*		*	*	*	*	*	*
2	2	1	DNA-binding protein	*	*	*	MBBAR_1c02180	*	*	*	*	*	*	*	*	*	*	*	*		*	*	*		2682580809	*	*	*	*	*
1	1	1	conserved protein	*	*	*	MBBAR_1c02190	*	*	*	*	*	*	*	*	*	*	*	*		*	*	*		*	*	*	*	*	*
1	1	1	phage primase-like protein	*	*	*	MBBAR_1c02200	*	*	*	*	*	*	*	*	*	*	*	*		*	*	*		*	*	*	*	*	*
1	1	1	conserved protein	*	*	*	MBBAR_1c02210	*	*	*	*	*	*	*	*	*	*	*	*		*	*	*		*	*	*	*	*	*
1	1	1	transposase-like protein	*	*	*	MBBAR_1c02220	*	*	*	*	*	*	*	*	*	*	*	*		*	*	*		*	*	*	*	*	*
1	1	1	hypothetical protein	*	*	*	MBBAR_1c02230	*	*	*	*	*	*	*	*	*	*	*	*		*	*	*		*	*	*	*	*	*
1	1	1	putative integrase	*	*	*	MBBAR_1c02240	*	*	*	*	*	*	*	*	*	*	*	*		*	*	*		*	*	*	*	*	*
1	1	1	conserved protein	*	*	*	MBBAR_1c02250	*	*	*	*	*	*	*	*	*	*	*	*		*	*	*		*	*	*	*	*	*
1	1	1	hypothetical protein	*	*	*	MBBAR_1c02270	*	*	*	*	*	*	*	*	*	*	*	*		*	*	*		*	*	*	*	*	*
1	1	1	hypothetical protein	*	*	*	MBBAR_1c02280	*	*	*	*	*	*	*	*	*	*	*	*		*	*	*		*	*	*	*	*	*
1	1	1	hypothetical protein	*	*	*	MBBAR_1c02290	*	*	*	*	*	*	*	*	*	*	*	*		*	*	*		*	*	*	*	*	*
1	1	1	hypothetical protein	*	*	*	MBBAR_1c02300	*	*	*	*	*	*	*	*	*	*	*	*		*	*	*		*	*	*	*	*	*
1	1	1	hypothetical protein	*	*	*	MBBAR_1c02310	*	*	*	*	*	*	*	*	*	*	*	*		*	*	*		*	*	*	*	*	*
2	2	1	DNA-binding protein	*	*	MBCUT_16750	MBBAR_1c02320	*	*	*	*	*	*	*	*	*	*	*	*		*	*	*		*	*	*	*	*	*
1	1	1	hypothetical protein	*	*	*	MBBAR_1c02330	*	*	*	*	*	*	*	*	*	*	*	*		*	*	*		*	*	*	*	*	*
1	1	1	hypothetical protein	*	*	*	MBBAR_1c02340	*	*	*	*	*	*	*	*	*	*	*	*		*	*	*		*	*	*	*	*	*
1	1	1	conserved protein	*	*	*	MBBAR_1c02350	*	*	*	*	*	*	*	*	*	*	*	*		*	*	*		*	*	*	*	*	*
1	1	1	hypothetical protein	*	*	*	MBBAR_1c02360	*	*	*	*	*	*	*	*	*	*	*	*		*	*	*		*	*	*	*	*	*
1	1	1	conserved protein	*	*	*	MBBAR_1c02370	*	*	*	*	*	*	*	*	*	*	*	*		*	*	*		*	*	*	*	*	*
1	1	1	hypothetical protein	*	*	*	MBBAR_1c02380	*	*	*	*	*	*	*	*	*	*	*	*		*	*	*		*	*	*	*	*	*
1	1	1	hypothetical protein	*	*	*	MBBAR_1c02390	*	*	*	*	*	*	*	*	*	*	*	*		*	*	*		*	*	*	*	*	*
1	1	1	adhesin-like protein	*	*	*	MBBAR_1c02400	*	*	*	*	*	*	*	*	*	*	*	*		*	*	*		*	*	*	*	*	*
2	2	1	hypothetical protein	*	*	*	MBBAR_1c02410	2618698116	*	*	*	*	*	*	*	*	*	*	*		*	*	*		*	*	*	*	*	*
2	2	1	putative helicase	*	*	*	MBBAR_1c02420	2618698115	*	*	*	*	*	*	*	*	*	*	*		*	*	*		*	*	*	*	*	*
2	2	1	putative endonuclease	*	*	*	MBBAR_1c02430	2618698114	*	*	*	*	*	*	*	*	*	*	*		*	*	*		*	*	*	*	*	*
2	2	1	conserved protein	*	*	*	MBBAR_1c02440	2618698106	*	*	*	*	*	*	*	*	*	*	*		*	*	*		*	*	*	*	*	*
2	2	1	hypothetical protein	*	*	*	MBBAR_1c02450	*	*	*	*	*	*	*	*	*	*	*	*		*	*	*		2682581651	*	*	*	*	*
1	1	1	conserved protein	*	*	*	MBBAR_1c02460	*	*	*	*	*	*	*	*	*	*	*	*		*	*	*		*	*	*	*	*	*
1	1	1	hypothetical protein	*	*	*	MBBAR_1c02470	*	*	*	*	*	*	*	*	*	*	*	*		*	*	*		*	*	*	*	*	*
2	2	1	hypothetical protein	*	*	*	MBBAR_1c02480	*	*	*	*	*	*	*	*	*	*	*	*		*	*	*		2682580802	*	*	*	*	*
2	2	1	hypothetical protein	*	*	*	MBBAR_1c02490	*	*	*	*	*	*	*	*	*	*	*	*		*	*	*		2682580803	*	*	*	*	*
2	2	1	hypothetical protein	*	*	*	MBBAR_1c02500	*	*	*	*	*	*	*	*	*	*	*	*		*	*	*		2682580805	*	*	*	*	*
1	1	1	conserved protein	*	*	*	MBBAR_1c02510	*	*	*	*	*	*	*	*	*	*	*	*		*	*	*		*	*	*	*	*	*
1	1	1	putative hydrolase	*	*	*	MBBAR_1c02520	*	*	*	*	*	*	*	*	*	*	*	*		*	*	*		*	*	*	*	*	*
1	1	1	transcriptional regulator	*	*	*	MBBAR_1c02530	*	*	*	*	*	*	*	*	*	*	*	*		*	*	*		*	*	*	*	*	*
1	1	1	hypothetical protein	*	*	*	MBBAR_1c02540	*	*	*	*	*	*	*	*	*	*	*	*		*	*	*		*	*	*	*	*	*
1	1	1	hypothetical protein	*	*	*	MBBAR_1c02550	*	*	*	*	*	*	*	*	*	*	*	*		*	*	*		*	*	*	*	*	*
1	1	1	hypothetical protein	*	*	*	MBBAR_1c02560	*	*	*	*	*	*	*	*	*	*	*	*		*	*	*		*	*	*	*	*	*
1	1	1	hypothetical protein	*	*	*	MBBAR_1c02570	*	*	*	*	*	*	*	*	*	*	*	*		*	*	*		*	*	*	*	*	*
1	1	1	putative integrase	*	*	*	MBBAR_1c02580	*	*	*	*	*	*	*	*	*	*	*	*		*	*	*		*	*	*	*	*	*
1	1	1	putative helicase	*	*	*	MBBAR_1c02600	*	*	*	*	*	*	*	*	*	*	*	*		*	*	*		*	*	*	*	*	*
1	1	1	putative endonuclease	*	*	*	MBBAR_1c02610	*	*	*	*	*	*	*	*	*	*	*	*		*	*	*		*	*	*	*	*	*
2	2	1	conserved protein	*	*	*	MBBAR_1c02620	2618697341	*	*	*	*	*	*	*	*	*	*	*		*	*	*		*	*	*	*	*	*
1	1	1	DNA-binding protein	*	*	*	MBBAR_1c02630	*	*	*	*	*	*	*	*	*	*	*	*		*	*	*		*	*	*	*	*	*
1	1	1	hypothetical protein	*	*	*	MBBAR_1c02640	*	*	*	*	*	*	*	*	*	*	*	*		*	*	*		*	*	*	*	*	*
1	1	1	hypothetical protein	*	*	*	MBBAR_1c02650	*	*	*	*	*	*	*	*	*	*	*	*		*	*	*		*	*	*	*	*	*
1	1	1	conserved protein	*	*	*	MBBAR_1c02660	*	*	*	*	*	*	*	*	*	*	*	*		*	*	*		*	*	*	*	*	*
1	1	1	hypothetical protein	*	*	*	MBBAR_1c02670	*	*	*	*	*	*	*	*	*	*	*	*		*	*	*		*	*	*	*	*	*
1	1	1	hypothetical protein	*	*	*	MBBAR_1c02680	*	*	*	*	*	*	*	*	*	*	*	*		*	*	*		*	*	*	*	*	*
1	1	1	conserved protein	*	*	*	MBBAR_1c02690	*	*	*	*	*	*	*	*	*	*	*	*		*	*	*		*	*	*	*	*	*
1	1	1	hypothetical protein	*	*	*	MBBAR_1c02700	*	*	*	*	*	*	*	*	*	*	*	*		*	*	*		*	*	*	*	*	*
1	1	1	hypothetical protein	*	*	*	MBBAR_1c02710	*	*	*	*	*	*	*	*	*	*	*	*		*	*	*		*	*	*	*	*	*
1	1	1	putative integrase	*	*	*	MBBAR_1c02720	*	*	*	*	*	*	*	*	*	*	*	*		*	*	*		*	*	*	*	*	*
1	1	1	putative endonuclease	*	*	*	MBBAR_1c02730	*	*	*	*	*	*	*	*	*	*	*	*		*	*	*		*	*	*	*	*	*
1	1	1	hypothetical protein	*	*	*	MBBAR_1c02750	*	*	*	*	*	*	*	*	*	*	*	*		*	*	*		*	*	*	*	*	*
1	1	1	conserved protein	*	*	*	MBBAR_1c02760	*	*	*	*	*	*	*	*	*	*	*	*		*	*	*		*	*	*	*	*	*
1	1	1	conserved protein	*	*	*	MBBAR_1c02770	*	*	*	*	*	*	*	*	*	*	*	*		*	*	*		*	*	*	*	*	*
1	1	1	putative protease	*	*	*	MBBAR_1c02780	*	*	*	*	*	*	*	*	*	*	*	*		*	*	*		*	*	*	*	*	*
1	1	1	hypothetical protein	*	*	*	MBBAR_1c02790	*	*	*	*	*	*	*	*	*	*	*	*		*	*	*		*	*	*	*	*	*
1	1	1	hypothetical protein	*	*	*	MBBAR_1c02800	*	*	*	*	*	*	*	*	*	*	*	*		*	*	*		*	*	*	*	*	*
1	1	1	putative oxidoreductase	*	*	*	MBBAR_1c02810	*	*	*	*	*	*	*	*	*	*	*	*		*	*	*		*	*	*	*	*	*
1	1	1	hypothetical protein	*	*	*	MBBAR_1c02820	*	*	*	*	*	*	*	*	*	*	*	*		*	*	*		*	*	*	*	*	*
1	1	1	conserved protein	*	*	*	MBBAR_1c02830	*	*	*	*	*	*	*	*	*	*	*	*		*	*	*		*	*	*	*	*	*
1	1	1	hypothetical protein	*	*	*	MBBAR_1c02840	*	*	*	*	*	*	*	*	*	*	*	*		*	*	*		*	*	*	*	*	*
3	3	1	transcriptional regulator	*	*	*	MBBAR_1c02850	2618698799	*	*	*	*	*	*	*	*	*	*	*		*	*	*		2682581647	*	*	*	*	*
2	2	1	putative methyltransferase	*	*	*	MBBAR_1c02860	2618697343	*	*	*	*	*	*	*	*	*	*	*		*	*	*		*	*	*	*	*	*
1	1	1	hypothetical protein	*	*	*	MBBAR_1c02870	*	*	*	*	*	*	*	*	*	*	*	*		*	*	*		*	*	*	*	*	*
4	4	1	putative RNA-binding protein	*	MBCUR_17360	*	MBBAR_1c02880	2618698139	*	*	*	*	*	*	*	*	*	*	*		*	*	*		2682583001	*	*	*	*	*
3	3	1	conserved protein	*	*	*	MBBAR_1c02890	2618697347	*	*	*	*	*	*	*	*	*	*	*		*	*	*		2682580822	*	*	*	*	*
2	2	1	conserved protein	*	*	*	MBBAR_1c02900	2618697348	*	*	*	*	*	*	*	*	*	*	*		*	*	*		*	*	*	*	*	*
4	4	1	conserved protein	MBFIL_02310	MBCUR_15560	MBCUT_14080	MBBAR_1c02910	*	*	*	*	*	*	*	*	*	*	*	*		*	*	*		*	*	*	*	*	*
6	6	1	conserved protein	MBFIL_02300	MBCUR_15570	MBCUT_14090	MBBAR_1c02920	2618697349	*	*	*	*	*	*	*	*	*	*	*		*	*	*		2682582098	*	*	*	*	*
11	14	0.38	transcriptional regulator	MBFIL_04450	MBCUR_05710	MBCUT_18320	MBBAR_1c02930	2618697350	*	*	*	*	*	*	640592942	MBBWO_05510	2.55893e+09	2.55394e+09	2.54085e+09		*	*	*		2682582097	*	*	*	*	*
11	11	1	cation-transporting ATPase	MBFIL_04440	MBCUR_05700	MBCUT_18310	MBBAR_1c02940	2618697351	*	*	*	*	*	*	640592943	MBBWO_05500	2558934274	2553937192	2540854090		*	*	*		2682582096	*	*	*	*	*
23	23	0.478	conserved protein	MBFIL_04400	MBCUR_10720	MBCUT_01040	MBBAR_1c02950	2618697355	646533175	2595159544	2595205294	MBBTH_17000	2657040005	*	640592945	MBBWO_05490	2558934586	2553937687	2540854828		NL43_00020	Msp_1523	MSCUN_08060		2682582095	2655682483	Ga0129133_111691	2524161174	*	2667997525
1	1	1	transcriptional regulator	*	*	*	MBBAR_1c02960	*	*	*	*	*	*	*	*	*	*	*	*		*	*	*		*	*	*	*	*	*
4	4	1	conserved protein	*	MBCUR_19260	MBCUT_19460	MBBAR_1c02970	2618697358	*	*	*	*	*	*	*	*	*	*	*		*	*	*		*	*	*	*	*	*
5	5	0.4	conserved protein	MBFIL_02010	MBCUR_14070	MBCUT_19450	MBBAR_1c02980	2618697359	*	*	*	*	*	*	*	*	*	*	*		*	*	*		*	*	*	*	*	*
22	22	1	cytosine/adenosine deaminase	MBFIL_09790	MBCUR_14060	MBCUT_19430	MBBAR_1c02990	2618697360	646533309	2595159194	2595204676	MBBTH_19510	2657040805	2620725531	640593205	MBBWO_14460	2558933351	2553937945	2540853363		*	*	*		2682580945	2655684538	Ga0129133_111865	2524159880	Ga0053424_12443	2667995710
17	17	1	tryptophan synthase	MBFIL_15330	MBCUR_06030	MBCUT_19420	MBBAR_1c03000	2618697361	646531263	2595159139	2595205304	MBBTH_17090	2657039997	*	640592957	MBBWO_12290	*	*	*		*	*	*		2682580946	2655682474	Ga0129133_111657	2524160573	*	2667997535
23	23	1	phosphoribosylanthranilate isomerase	MBFIL_15320	MBCUR_06020	MBCUT_19410	MBBAR_1c03010	2618697362	646531262	2595159138	2595205305	MBBTH_17100	2657039996	*	640592958	MBBWO_12280	2558933836	2553936692	2540854599		NL43_02545	Msp_1074	MSCUN_15480		2682580947	2655682473	Ga0129133_111658	2524160572	*	2667997536
17	17	0.117	indole-3-glycerol-phosphate synthase	MBFIL_15310	MBCUR_06000	MBCUT_19390	MBBAR_1c03020	2618697363	646531260	2595159136	2595205306	MBBTH_17120	2657039994	*	640592959	MBBWO_12270	*	*	*		*	*	*		2682580949	2655682471	Ga0129133_111660	2524160570	*	2667997538
17	17	1	anthranilate phosphoribosyltransferase	MBFIL_15270	MBCUR_05990	MBCUT_19380	MBBAR_1c03030	2618697364	646531259	2595159135	2595205307	MBBTH_17130	2657039993	*	640592960	MBBWO_12260	*	*	*		*	*	*		2682580950	2655682470	Ga0129133_111661	2524160569	*	2667997539
22	22	0.273	anthranilate synthase, component two	MBFIL_15260	MBCUR_01800	MBCUT_19370	MBBAR_1c03040	2618697365	646531258	2595159134	2595205308	MBBTH_17140	2657039992	*	640592961	MBBWO_12250	2558933833	2553936689	2540854602		NL43_02560	Msp_1071	MSCUN_15510		*	2655682469	Ga0129133_111662	2524160568	*	2667997540
17	17	0.706	anthranilate synthase, component one	MBFIL_15250	MBCUR_01780	MBCUT_19350	MBBAR_1c03050	2618697367	646531257	2595159133	2595205309	MBBTH_17150	2657039991	*	640592962	MBBWO_12240	*	*	*		*	*	*		2682580954	2655682468	Ga0129133_111663	2524160567	*	2667997541
25	25	1	ribonucleoside reductase, class III	MBFIL_09820	MBCUR_07870	MBCUT_19310	MBBAR_1c03060	2618697368	646531310	2595158503	2595204679	MBBTH_19540	2657040802	2620725537	640593202	MBBWO_14490	2558933349	2553937943	2540853361		NL43_04035	Msp_0254	MSCUN_00800		2682580956	2655684541	Ga0129133_111639	2524160595	Ga0053424_12449	2667995706
21	21	1	DNA polymerase II, large subunit	MBFIL_18140	MBCUR_02950	MBCUT_19220	MBBAR_1c03070	*	646531309	2595158504	2595204678	MBBTH_19530	2657040803	*	640593203	MBBWO_14480	2558933348	2553937942	2540853360		NL43_04040	Msp_0255	MSCUN_00810		*	2655684540	Ga0129133_111640	2524160594	*	2667995707
24	24	0.24	preprotein translocase subunit SecG	MBFIL_02500	MBCUR_02940	MBCUT_19140	MBBAR_1c03080	2618697371	646531308	2595158505	2595204696	MBBTH_19710	2657040787	2620725566	640593182	MBBWO_14670	2558933353	2553937950	2540853367		NL43_03920	Msp_0229	MSCUN_00530		*	2655684559	Ga0129133_111641	2524160593	Ga0053424_1264	2667995676
8	8	0.625	K+/H+ antiporter	MBFIL_18150	MBCUR_10820	MBCUT_19130	MBBAR_1c03090	2618697372	*	*	*	*	*	*	640592413	MBBWO_13200	*	*	*		*	*	*		2682581940	*	*	*	*	*
3	3	1	hypothetical protein	*	*	MBCUT_19120	MBBAR_1c03100	*	*	*	*	*	*	*	*	*	*	*	*		*	*	*		2682581939	*	*	*	*	*
1	1	1	conserved protein	*	*	*	MBBAR_1c03110	*	*	*	*	*	*	*	*	*	*	*	*		*	*	*		*	*	*	*	*	*
5	5	1	Pirin-like protein	MBFIL_09030	MBCUR_00090	*	MBBAR_1c03120	2618697374	*	*	*	*	*	*	*	*	*	*	*		*	*	*		2682581935	*	*	*	*	*
25	25	1	adenylosuccinate lyase	MBFIL_15090	MBCUR_06070	MBCUT_19070	MBBAR_1c03130	2618697375	646531298	2595159146	2595205315	MBBTH_17190	2657039987	2620724675	640592967	MBBWO_05340	2558933356	2553937953	2540853370		NL43_01725	Msp_1247	MSCUN_02080		2682581934	2655682460	Ga0129133_111650	2524160583	Ga0053424_10398	2667997545
3	3	1	conserved protein	*	*	*	MBBAR_1c03140	2618697377	*	*	*	*	*	*	*	*	*	*	*		*	*	*		2682581393	*	*	*	*	*
20	20	0.589	cation-transporting ATPase	MBFIL_15110	MBCUR_19770	MBCUT_19050	MBBAR_1c03150	2618697379	646531255	2595159131	2595205318	MBBTH_17200	2657039986	*	640592969	MBBWO_05320	2558933340	2553937916	2540853336		*	*	*		2682581395	2655682457	Ga0129133_111666	2524160564	*	2667997546
22	22	0.13	putative hydrolase	MBFIL_07110	MBCUR_14050	MBCUT_19040	MBBAR_1c03160	2618697380	646531252	2595159129	2595205320	MBBTH_17220	2657039984	2620724681	640592970	MBBWO_05310	2558934789	2553938199	2540853622		*	*	*		2682581396	2655682455	Ga0129133_111668	2524160561	Ga0053424_103104	2667997548
2	2	1	conserved protein	*	*	*	MBBAR_2c00010	*	*	*	*	*	*	*	*	*	*	*	*		*	*	*		2682583141	*	*	*	*	*
1	1	1	conserved protein	*	*	*	MBBAR_2c00020	*	*	*	*	*	*	*	*	*	*	*	*		*	*	*		*	*	*	*	*	*
20	20	0.593	MobA protein	MBFIL_13020	*	MBCUT_01880	MBBAR_2c00030	2618698506	646532196	2595158554	2595203729	MBBTH_06440	2657039648	2620724999	640591899	MBBWO_11130	2558934315	2553937214	2540854069		*	*	*		*	2655683260	Ga0129133_11889	2524160242	Ga0053424_11132	2667996666
6	6	0.333	conserved protein	MBFIL_13030	MBCUR_19270	MBCUT_01870	MBBAR_2c00040	2618698507	*	*	*	*	*	*	*	*	*	*	*		*	*	*		2682581135	*	*	*	*	*
6	6	0.333	UDP-N-acetylmuramate-alanine ligase	MBFIL_13040	MBCUR_18580	MBCUT_01860	MBBAR_2c00050	2618698508	*	*	*	*	*	*	*	*	*	*	*		*	*	*		2682581133	*	*	*	*	*
20	20	1	UDP-N-acetylmuramoylalanine-D-glutamate ligase	*	*	MBCUT_01850	MBBAR_2c00060	2618698509	646532198	2595158556	2595203731	MBBTH_06420	2657039650	2620725001	640591901	MBBWO_11110	2558934317	2553937212	2540854071		*	*	*		2682582995	2655683258	Ga0129133_11887	2524160244	Ga0053424_11134	2667996668
22	22	0.182	conserved protein	MBFIL_01480	MBCUR_19920	MBCUT_01830	MBBAR_2c00070	2618698510	646532188	2595158564	2595203732	MBBTH_06410	2657039651	2620725002	640591902	MBBWO_11100	2558934318	2553937211	2540854072		*	*	*		2682582141	2655683257	Ga0129133_11879	2524160252	Ga0053424_11135	2667996669
25	25	1	conserved protein	MBFIL_00820	MBCUR_06380	MBCUT_19520	MBBAR_2c00080	2618698511	646532544	2595158771	2595205109	MBBTH_05290	2657041064	2620725685	640593413	MBBWO_01660	2558934807	2553937349	2540853937		NL43_02345	Msp_1118	MSCUN_01740		2682582142	2655683738	Ga0129133_11669	2524160474	Ga0053424_12918	2667996327
3	3	1	conserved protein	*	*	*	MBBAR_2c00090	2618698512	*	*	*	*	*	*	*	*	*	*	*		*	*	*		2682582143	*	*	*	*	*
3	4	0.5	conserved protein	*	*	*	MBBAR_2c00100,MBBAR_31c00310	2618698513	*	*	*	*	*	*	*	*	*	*	*		*	*	*		2682582145	*	*	*	*	*
21	21	0.367	conserved protein	MBFIL_00830	*	MBCUT_19510	MBBAR_2c00110	2618698514	646532546	2595158769	2595205111	MBBTH_05300	2657041065	*	640593406	MBBWO_01670	2558934805	2553937350	2540853936		NL43_02335	Msp_1119	MSCUN_01730		2682582146	2655683740	Ga0129133_11667	2524160477	*	*
25	25	1	NifH-like protein	MBFIL_00840	MBCUR_12540	MBCUT_08350	MBBAR_2c00120	2618698515	646532548	2595158768	2595205062	MBBTH_04830	2657041017	2620726051	640593531	MBBWO_01020	2558934804	2553937351	2540853935		NL43_02330	Msp_1120	MSCUN_01720		2682582147	2655683692	Ga0129133_11666	2524160478	Ga0053424_13539	2667996376
4	4	1	conserved protein	*	*	MBCUT_08340	MBBAR_2c00130	2618698516	*	*	*	*	*	*	*	*	*	*	*		*	*	*		2682582148	*	*	*	*	*
1	1	1	conserved protein	*	*	*	MBBAR_2c00140	*	*	*	*	*	*	*	*	*	*	*	*		*	*	*		*	*	*	*	*	*
4	4	0.5	transcriptional regulator	*	*	MBCUT_15490	MBBAR_2c00150	2618698518	*	*	*	*	*	*	*	*	*	*	*		*	*	*		2682581256	*	*	*	*	*
6	8	0.144	conserved protein	MBFIL_11610,MBFIL_08750	MBCUR_18320,MBCUR_11050	MBCUT_08930	MBBAR_2c00160	2618698519	*	*	*	*	*	*	*	*	*	*	*		*	*	*		2682581258	*	*	*	*	*
4	4	1	hypothetical protein	*	MBCUR_18310	*	MBBAR_2c00170	2618698520	*	*	*	*	*	*	*	*	*	*	*		*	*	*		2682581259	*	*	*	*	*
21	21	0.857	putative peptidase	MBFIL_14540	*	MBCUT_03390	MBBAR_2c00180	2618698521	646532549	2595158767	2595205063	MBBTH_04840	2657041018	2620726049	640593529	MBBWO_01030	2558934803	2553937352	2540853934		*	*	*		2682581260	2655683693	Ga0129133_11665	2524160479	Ga0053424_13537	2667996375
10	10	0.1	putative transporter protein	*	*	*	MBBAR_2c00190	2618698522	*	*	2595205076	MBBTH_04970	2657041033	*	640593462	MBBWO_12000	*	*	*		*	*	*		2682581262	2655683706	*	*	*	2667996362
3	3	1	DNA double-strand break repair protein Rad50	*	*	MBCUT_01820	MBBAR_2c00200	*	*	*	*	*	*	*	*	*	*	*	*		*	*	*		2682581263	*	*	*	*	*
21	21	0.159	DNA double-strand break repair protein Mre11	MBFIL_01460	MBCUR_12260	MBCUT_01810	MBBAR_2c00210	2618698526	646532186	2595158566	2595203734	MBBTH_06390	2657039653	2620725005	640591904	MBBWO_11080	2558934330	2553937204	2540854078		*	*	*		2682581266	2655683255	Ga0129133_11874	2524160254	Ga0053424_11138	*
2	2	1	hypothetical protein	*	*	*	MBBAR_2c00220	2618698527	*	*	*	*	*	*	*	*	*	*	*		*	*	*		*	*	*	*	*	*
25	25	0.194	putative ATPase	MBFIL_07170	MBCUR_12270	MBCUT_01800	MBBAR_2c00230	2618698528	646532185	2595158567	2595203735	MBBTH_06380	2657039654	2620725007	640591905	MBBWO_11070	2558934333	2553937203	2540854079		NL43_02460	Msp_1093	MSCUN_15270		2682581948	2655683254	Ga0129133_11873	2524160255	Ga0053424_11140	2667996672
6	6	0.305	acetyltransferase	MBFIL_05890	MBCUR_10340	MBCUT_01790	MBBAR_2c00240	2618698529	*	*	*	*	*	*	*	*	*	*	*		*	*	*		2682581947	*	*	*	*	*
3	3	1	conserved protein	MBFIL_05900	*	MBCUT_01780	MBBAR_2c00250	*	*	*	*	*	*	*	*	*	*	*	*		*	*	*		*	*	*	*	*	*
25	25	1	phosphoglycerol geranylgeranyltransferase	MBFIL_05910	MBCUR_01150	MBCUT_01770	MBBAR_2c00260	2618698531	646532183	2595158569	2595203737	MBBTH_06360	2657039656	2620725010	640591907	MBBWO_11050	2558934335	2553937201	2540854081		NL43_01505	Msp_1291	MSCUN_06300		2682581943	2655683252	Ga0129133_11871	2524160257	Ga0053424_11143	2667996674
1	1	1	adhesin-like protein	*	*	*	MBBAR_2c00270	*	*	*	*	*	*	*	*	*	*	*	*		*	*	*		*	*	*	*	*	*
1	1	1	adhesin-like protein	*	*	*	MBBAR_2c00280	*	*	*	*	*	*	*	*	*	*	*	*		*	*	*		*	*	*	*	*	*
1	1	1	conserved protein	*	*	*	MBBAR_2c00290	*	*	*	*	*	*	*	*	*	*	*	*		*	*	*		*	*	*	*	*	*
24	24	0.917	conserved protein	MBFIL_13840	MBCUR_15820	MBCUT_03050	MBBAR_2c00300	2618697779	646533012	2595158105	2595205137	MBBTH_14390	2657040135	2620724504	640592812	MBBWO_06740	2558933945	2553937562	2540854705		NL43_03550	Msp_0311	*		2682581382	2655684346	Ga0129133_11254	2524161029	Ga0053424_102285	2667997397
20	20	0.134	putative nucleotidyltransferase	MBFIL_13830	*	MBCUT_03040	MBBAR_2c00310	2618697778	646533013	2595158106	2595205136	MBBTH_14400	2657040134	2620724505	640592813	MBBWO_06730	2558933944	2553937563	2540854706		*	*	*		*	2655684347	Ga0129133_11253	2524161030	Ga0053424_102286	2667997398
22	22	1	conserved protein	MBFIL_13800	MBCUR_15800	MBCUT_03030	MBBAR_2c00320	2618697777	646533014	2595158107	2595205135	MBBTH_14410	2657040133	2620724506	640592814	MBBWO_06720	2558933943	2553937564	2540854707		*	*	*		2682581381	2655684348	Ga0129133_11252	2524161031	Ga0053424_102287	2667997399
5	5	1	putative universal stress protein	MBFIL_13790	*	MBCUT_12460	MBBAR_2c00330	2618697776	*	*	*	*	*	*	*	*	*	*	*		*	*	*		2682581154	*	*	*	*	*
4	5	0.6	putative cation antiporter	*	*	MBCUT_12470,MBCUT_11350	MBBAR_2c00340	2618697775	*	*	*	*	*	*	*	*	*	*	*		*	*	*		2682581156	*	*	*	*	*
24	32	0.148	tetrahydromethanopterin S-methyltransferase, subunit H	MBFIL_13750	MBCUR_04930	MBCUT_03020	MBBAR_2c00350	2618697774	646533015	2.59516e+09	2.5952e+09	MBBTH_14420	2657040180,2657040383,2657040132	2620724507	6.40592e+08	MBBWO_06710	2.55893e+09	2553937565	2540854708		NL43_03570	Msp_0307	*		2682581157	2.65568e+09	Ga0129133_11251,Ga0129133_11250	2524161032	Ga0053424_102288	2667997400
22	22	0.721	tetrahydromethanopterin S-methyltransferase, subunit G	MBFIL_13740	MBCUR_04920	MBCUT_03010	MBBAR_2c00360	2618697773	646533016	2595158110	2595205133	MBBTH_14430	2657040131	2620724508	640592816	MBBWO_06700	2558933941	2553937566	2540854709		*	*	*		2682581158	2655684350	Ga0129133_11249	2524161033	Ga0053424_102289	2667997401
22	22	0.678	tetrahydromethanopterin S-methyltransferase, subunit F	MBFIL_13730	MBCUR_04910	MBCUT_03000	MBBAR_2c00370	2618697772	646533017	2595158111	2595205132	MBBTH_14440	2657040130	2620724509	640592817	MBBWO_06690	2558933940	2553937567	2540854710		*	*	*		2682581159	2655684351	Ga0129133_11248	2524161034	Ga0053424_102290	2667997402
22	22	1	tetrahydromethanopterin S-methyltransferase, subunit A	MBFIL_13720	MBCUR_04900	MBCUT_02990	MBBAR_2c00380	2618697771	646533018	2595158112	2595205131	MBBTH_14450	2657040129	2620724510	640592818	MBBWO_06680	2558933939	2553937568	2540854711		*	*	*		2682581160	2655684352	Ga0129133_11247	2524161035	Ga0053424_102291	2667997403
21	21	1	tetrahydromethanopterin S-methyltransferase, subunit B	MBFIL_13710	MBCUR_04890	MBCUT_02980	MBBAR_2c00390	2618697770	646533019	2595158113	2595205130	MBBTH_14460	2657040128	2620724511	640592819	MBBWO_06670	2558933938	2553937569	2540854712		*	*	*		*	2655684353	Ga0129133_11246	2524161036	Ga0053424_102292	2667997404
22	22	1	tetrahydromethanopterin S-methyltransferase, subunit C	MBFIL_13700	MBCUR_04880	MBCUT_02970	MBBAR_2c00400	2618697769	646533020	2595158114	2595205129	MBBTH_14470	2657040127	2620724512	640592820	MBBWO_06660	2558933937	2553937570	2540854713		*	*	*		2682581161	2655684354	Ga0129133_11245	2524161037	Ga0053424_102293	2667997405
24	24	0.204	tetrahydromethanopterin S-methyltransferase, subunit D	MBFIL_13690	MBCUR_04870	MBCUT_02960	MBBAR_2c00410	2618697768	646533021	2595158115	2595205128	MBBTH_14480	2657040126	2620724513	640592821	MBBWO_06650	2558933936	2553937571	2540854714		NL43_03600	Msp_0301	*		2682581163	2655684355	Ga0129133_11244	2524161038	Ga0053424_102294	2667997406
24	24	0.142	tetrahydromethanopterin S-methyltransferase, subunit E	MBFIL_13680	MBCUR_04860	MBCUT_02950	MBBAR_2c00420	2618697767	646533022	2595158116	2595205127	MBBTH_14490	2657040125	2620724514	640592822	MBBWO_06640	2558933935	2553937572	2540854715		NL43_03605	Msp_0300	*		2682581164	2655684356	Ga0129133_11243	2524161039	Ga0053424_102295	2667997407
22	22	1	methyl-coenzyme M reductase, subunit alpha	MBFIL_13670	MBCUR_04850	MBCUT_02940	MBBAR_2c00430	2618697766	646533023	2595158117	2595205126	MBBTH_14500	2657040124	2620724515	640592823	MBBWO_06630	2558933934	2553937573	2540854716		*	*	*		2682581165	2655684357	Ga0129133_11242	2524161040	Ga0053424_102296	2667997408
22	22	1	methyl-coenzyme M reductase, subunit gamma	MBFIL_13660	MBCUR_04840	MBCUT_02930	MBBAR_2c00440	2618697765	646533024	2595158118	2595205125	MBBTH_14510	2657040123	2620724517	640592824	MBBWO_06620	2558933933	2553937574	2540854717		*	*	*		2682581166	2655684358	Ga0129133_11241	2524161041	Ga0053424_102298	2667997409
24	24	1	methyl-coenzyme M reductase, subunit epsilon	MBFIL_13650	MBCUR_04830	MBCUT_02920	MBBAR_2c00450	2618697764	646533025	2595158119	2595205124	MBBTH_14520	2657040122	2620724518	640592825	MBBWO_06610	2558933932	2553937575	2540854718		NL43_03610	Msp_0299	*		2682581167	2655684359	Ga0129133_11240	2524161042	Ga0053424_102299	2667997410
22	22	1	methyl-coenzyme M reductase, subunit delta	MBFIL_13640	MBCUR_04820	MBCUT_02910	MBBAR_2c00460	2618697763	646533026	2595158120	2595205123	MBBTH_14530	2657040121	2620724519	640592826	MBBWO_06600	2558933931	2553937576	2540854719		*	*	*		2682581168	2655684360	Ga0129133_11239	2524161043	Ga0053424_102300	2667997411
22	22	1	methyl-coenzyme M reductase, subunit beta	MBFIL_13630	MBCUR_04810	MBCUT_02900	MBBAR_2c00470	2618697762	646533027	2595158121	2595205122	MBBTH_14540	2657040120	2620724520	640592827	MBBWO_06590	2558933930	2553937577	2540854720		*	*	*		2682581169	2655684361	Ga0129133_11238	2524161044	Ga0053424_102301	2667997412
23	23	0.733	conserved protein	MBFIL_13620	MBCUR_02000	MBCUT_02890	MBBAR_2c00480	2618697761	646533028	2595158122	2595205121	MBBTH_14550	2657040119	2620724521	640592828	MBBWO_06580	2558933929	2553937578	2540854721		NL43_03615	Msp_0298	*		*	2655684362	Ga0129133_11237	2524161045	Ga0053424_102302	2667997413
4	4	1	conserved protein	*	*	MBCUT_02870	MBBAR_2c00490	2618697760	*	*	*	*	*	*	*	*	*	*	*		*	*	*		2682582780	*	*	*	*	*
3	3	1	conserved protein	*	*	*	MBBAR_2c00500	2618697759	*	*	*	*	*	*	*	*	*	*	*		*	*	*		2682582473	*	*	*	*	*
4	4	0.5	conserved protein	*	*	MBCUT_02860	MBBAR_2c00510	2618697758	*	*	*	*	*	*	*	*	*	*	*		*	*	*		2682582471	*	*	*	*	*
23	24	0.62	tRNA(guanine-26,N2-N2) methyltransferase	MBFIL_09860	MBCUR_16850	*	MBBAR_2c00520	2618697757	646533059	2.59516e+09	2595205683	MBBTH_14660	2657040108	2620724545	640592839	MBBWO_06460	2558933916	2553937590	2540854733		NL43_03650	Msp_0291	*		2682582469	2655684373	Ga0129133_11214	2524161071	Ga0053424_102326	2667997424
24	25	0.92	putative aminotransferase	MBFIL_09850	MBCUR_16860	*	MBBAR_2c00530	2618697756	646533058	2.59516e+09	2595205684	MBBTH_14650	2657040109	2620724544	640592838	MBBWO_06470	2558933917	2553937589	2540854732		NL43_03655	Msp_0290	MSCUN_06030		2682583103	2655684372	Ga0129133_11215	2524161070	Ga0053424_102325	2667997423
1	1	1	transposase-like protein	*	*	*	MBBAR_2c00540	*	*	*	*	*	*	*	*	*	*	*	*		*	*	*		*	*	*	*	*	*
25	25	1	Orc1/cdc6 family replication initiation protein	MBFIL_12680	MBCUR_00910	MBCUT_20100	MBBAR_3c00010	2618697509	646531047	2595158605	2595204806	MBBTH_20480	2657039864	2620726301	640593082	MBBWO_15560	2558934708	2553937786	2540853210		NL43_00325	Msp_0001	MSCUN_02280		2682581727	2655682296	Ga0129133_111	2524159885	Ga0053424_1458	2667995570
4	4	0.5	cobalamin biosynthesis protein	*	*	MBCUT_20090	MBBAR_3c00020	2618697510	*	*	*	*	*	*	*	*	*	*	*		*	*	*		2682581726	*	*	*	*	*
3	3	1	conserved protein	*	*	*	MBBAR_3c00030	2618697512	*	*	*	*	*	*	*	*	*	*	*		*	*	*		2682581725	*	*	*	*	*
4	4	1	conserved protein	MBFIL_00450	*	MBCUT_19990	MBBAR_3c00040	*	*	*	*	*	*	*	*	*	*	*	*		*	*	*		2682581724	*	*	*	*	*
2	2	1	conserved protein	*	*	*	MBBAR_3c00050	*	*	*	*	*	*	*	*	*	*	*	*		*	*	*		2682581723	*	*	*	*	*
21	21	1	putative cation transporter	*	MBCUR_02730	MBCUT_20010	MBBAR_3c00060	2618697514	646533318	2595158595	2595204795	MBBTH_20590	2657039853	2620725647	640593093	MBBWO_15450	2558934718	2553937776	2540854916		*	*	*		2682581722	2655684650	Ga0129133_111874	2524159898	Ga0053424_12710	2667995581
21	21	1	conserved protein	*	MBCUR_02740	MBCUT_20030	MBBAR_3c00070	2618697515	646533319	2595158596	2595204796	MBBTH_20580	2657039854	2620725648	640593092	MBBWO_15460	2558934717	2553937777	2540854917		*	*	*		2682582673	2655684651	Ga0129133_111875	2524159897	Ga0053424_12711	2667995580
17	17	0.459	precorrin-3 methyltransferase	MBFIL_00470	MBCUR_02750	MBCUT_20040	MBBAR_3c00080	*	*	*	2595204797	MBBTH_20570	2657039855	*	640593091	MBBWO_15470	2558934716	2553937778	2540854918		NL43_00295	Msp_1582	MSCUN_02290		*	2655684652	*	*	*	2667995579
17	17	0.167	conserved protein	MBFIL_00480	*	MBCUT_20050	MBBAR_3c00090	2618697518	*	*	2595204798	MBBTH_20560	2657039856	2620725651	640593090	MBBWO_15480	2558934715	2553937779	2540854919		*	*	*		2682582678	2655684653	*	*	Ga0053424_12714	2667995578
25	25	0.84	DNA polymerase II, small subunit	MBFIL_00490	MBCUR_02770	MBCUT_20060	MBBAR_3c00100	2618697519	646533322	2595158599	2595204799	MBBTH_20550	2657039857	2620726295	640593089	MBBWO_15490	2558934714	2553937780	2540854920		NL43_00305	Msp_1584	MSCUN_02800		2682582436	2655684654	Ga0129133_111878	2524159894	Ga0053424_1452	2667995577
22	22	1	putative class II aldolase	MBFIL_00500	MBCUR_02780	MBCUT_20070	MBBAR_3c00110	2618697520	646533323	2595158600	2595204800	MBBTH_20540	2657039858	2620726296	640593088	MBBWO_15500	2558934713	2553937781	2540854921		*	*	*		2682582435	2655684655	Ga0129133_111879	2524159893	Ga0053424_1453	2667995576
25	25	0.758	conserved protein	MBFIL_00510	MBCUR_02790	MBCUT_20080	MBBAR_3c00120	2618697521	646533325	2595158602	2595204802	MBBTH_20520	2657039860	2620726297	640593086	MBBWO_15520	2558934712	2553937782	2540854922		NL43_00315	Msp_1586	MSCUN_09350		2682582434	2655684657	Ga0129133_111881	2524159890	Ga0053424_1454	2667995574
25	25	1	putative nucleic-acid-binding protein	MBFIL_18080	MBCUR_15720	MBCUT_19980	MBBAR_3c00130	2618697522	646533311	2595159192	2595204792	MBBTH_20620	2657039850	2620725642	640593097	MBBWO_15410	2558934704	2553937772	2540854912		NL43_00180	Msp_1562	MSCUN_02470		2682582811	2655684647	Ga0129133_111867	2524159882	Ga0053424_1275	2667995584
20	20	0.249	sirohydrochlorin cobaltchelatase	MBFIL_18090	*	MBCUT_19970	MBBAR_3c00140	2618697523	646533310	2595159193	2595204791	MBBTH_20630	2657039849	2620725641	640593098	MBBWO_15400	*	2553938463	2540853817		*	*	*		2682582813	2655684646	Ga0129133_111866	2524159881	Ga0053424_1274	2667995585
6	6	1	sirohydrochlorin cobaltchelatase	MBFIL_18100	MBCUR_15730	MBCUT_19950	MBBAR_3c00150	2618697524	*	*	*	*	*	*	*	*	*	*	*		*	*	*		2682582814	*	*	*	*	*
1	1	1	thiamine-monophosphate kinase	*	*	*	MBBAR_3c00160	*	*	*	*	*	*	*	*	*	*	*	*		*	*	*		*	*	*	*	*	*
17	17	0.691	putative radical SAM enzyme	*	MBCUR_15750	*	MBBAR_3c00170	2618697527	646533302	2595159197	2595204787	MBBTH_20680	2657039845	*	640593102	MBBWO_15370	2558934702	2553937770	2540854910		*	*	*		2682583153	2655684641	Ga0129133_111862	2524159877	*	*
23	25	0.92	dTDP-4-dehydrorhamnose 3,5-epimerase	*	MBCUR_15680	*	MBBAR_3c00180	2618697528	6.46531e+08	2595158651	2595204756	MBBTH_20950	2657040749	2620725619	640593126	MBBWO_15170	2558934677	2553937750	2540854889		NL43_04475	Msp_0539	MSCUN_04450		2682581366	2.65568e+09	Ga0129133_1149	2524159948	Ga0053424_12657	2667995607
24	26	0.885	dTDP-glucose 4,6-dehydratase	MBFIL_14440	MBCUR_15690	*	MBBAR_3c00190	2618697529	6.46531e+08	2595158652	2595204755	MBBTH_20940	2657040750	2620725618	640593127	MBBWO_15160	2558934676	2553937749	2540854888		NL43_02360	Msp_1114	MSCUN_01770		2682581365	2.65568e+09	Ga0129133_1150	2524159949	Ga0053424_12656	2667995608
25	25	1	conserved protein	MBFIL_14480	MBCUR_06880	MBCUT_17430	MBBAR_3c00200	2618697530	646533297	2595159207	2595204786	MBBTH_21130	2657039844	2620725636	640593104	MBBWO_15360	2558934700	2553937769	2540854909		NL43_06785	Msp_1479	MSCUN_07740		2682581358	2655684640	Ga0129133_111852	2524159874	Ga0053424_12674	2667995590
21	21	0.65	5-(carboxyamino)imidazole ribonucleotide mutase	*	MBCUR_06890	MBCUT_17420	MBBAR_3c00210	2618697531	646533296	2595159208	2595204785	MBBTH_21120	2657039843	2620725635	640593105	MBBWO_15350	2558934699	2553937768	2540854908		*	*	*		2682581356	2655684639	Ga0129133_111851	2524159871	Ga0053424_12673	2667995591
23	23	0.173	glycosyltransferase, family 81	MBFIL_00070	MBCUR_06900	MBCUT_17410	MBBAR_3c00220	2618697532	646533285	2595159213	2595204774	MBBTH_21080	2657039841	2620725631	640593112	MBBWO_15310	2558934695	2553937765	2540854905		*	Msp_1481	*		2682582331	2655684628	Ga0129133_111847	2524159864	Ga0053424_12669	2667995592
25	25	0.92	conserved protein	MBFIL_15830	MBCUR_06910	MBCUT_17390	MBBAR_3c00230	2618697533	646531144	2595158642	2595204773	MBBTH_21070	2657040737	2620725630	640593113	MBBWO_15300	2558934693	2553937763	2540854901		NL43_06770	Msp_1482	MSCUN_07010		2682582330	2655684627	Ga0129133_1140	2524159939	Ga0053424_12668	2667995596
25	25	1	6,7-dimethyl-8-ribityllumazine synthase	MBFIL_15840	MBCUR_06920	MBCUT_17380	MBBAR_3c00240	2618697534	646531145	2595158643	2595204772	MBBTH_21060	2657040738	2620725629	640593114	MBBWO_15290	2558934692	2553937762	2540854900		NL43_06765	Msp_1483	MSCUN_07020		2682582329	2655684626	Ga0129133_1141	2524159940	Ga0053424_12667	2667995597
7	7	1	cysteine desulfurase	MBFIL_15860	MBCUR_06940	MBCUT_11320	MBBAR_3c00250	2618697535	*	*	*	*	*	*	*	*	2558934689	*	*		*	*	*		2682581580	*	*	*	*	*
25	25	1	Pisopropylmalate dehydrogenase	MBFIL_15870	MBCUR_06950	MBCUT_11310	MBBAR_3c00260	2618697536	646531150	2595158645	2595204770	MBBTH_21040	2657040740	2620725628	640593116	MBBWO_15260	2558934688	2553937752	2540854891		NL43_07955	Msp_1484	MSCUN_07030		2682581581	2655684623	Ga0129133_1143	2524159942	Ga0053424_12666	2667995598
23	23	0.913	isopropylmalate dehydratase, small subunit	MBFIL_11380	MBCUR_06960	MBCUT_11300	MBBAR_3c00270	2618697537	646531151	2595158646	2595204769	MBBTH_21030	2657040741	*	640593117	MBBWO_15250	2558934685	2553937756	2540854895		NL43_07950	Msp_1485	MSCUN_07040		2682580767	2655684622	Ga0129133_1144	2524159943	*	2667995599
25	25	1	isopropylmalate dehydratase, large subunit	MBFIL_11370	MBCUR_06970	MBCUT_11290	MBBAR_3c00280	2618697538	646531152	2595158647	2595204768	MBBTH_21020	2657040742	2620725627	640593118	MBBWO_15240	2558934684	2553937757	2540854896		NL43_07945	Msp_1486	MSCUN_07050		2682580766	2655684621	Ga0129133_1145	2524159944	Ga0053424_12665	2667995600
3	3	1	conserved protein	*	*	*	MBBAR_3c00290	2618697539	*	*	*	*	*	*	*	*	*	*	*		*	*	*		2682580765	*	*	*	*	*
1	1	1	conserved protein	*	*	*	MBBAR_3c00300	*	*	*	*	*	*	*	*	*	*	*	*		*	*	*		*	*	*	*	*	*
1	1	1	glycosyltransferase, family 2	*	*	*	MBBAR_3c00310	*	*	*	*	*	*	*	*	*	*	*	*		*	*	*		*	*	*	*	*	*
1	1	1	transposase-like protein	*	*	*	MBBAR_3c00320	*	*	*	*	*	*	*	*	*	*	*	*		*	*	*		*	*	*	*	*	*
2	2	1	conserved protein	*	*	*	MBBAR_3c00330	2618697542	*	*	*	*	*	*	*	*	*	*	*		*	*	*		*	*	*	*	*	*
1	1	1	glycosyltransferase, family 2	*	*	*	MBBAR_3c00340	*	*	*	*	*	*	*	*	*	*	*	*		*	*	*		*	*	*	*	*	*
24	25	0.56	putative UDP-N-acetyl-D-mannosaminuronate dehydrogenase	MBFIL_15010	MBCUR_14170	MBCUT_11210	MBBAR_3c00350	2618697546	646531153	2595158648	2.5952e+09	MBBTH_21000	2657040744	2620725623	640593121	MBBWO_15200	2558934682	2553937759	2540854897		NL43_05315	Msp_0214	*		2682580742	2655684618	Ga0129133_1146	2524159945	Ga0053424_12661	2667995602
19	19	1	putative UDP-glucose 6-dehydrogenase	MBFIL_00960	MBCUR_14180	MBCUT_11200	MBBAR_3c00360	2618697547	*	2595159524	2595203894	*	*	*	640593435	MBBWO_01650	2558934706	2553937761	2540854899		NL43_03885	Msp_0210	MSCUN_01010		2682582521	2655684286	Ga0129133_11770	2524161241	*	*
22	22	1	dTDP-4-dehydrorhamnose reductase	MBFIL_00950	MBCUR_14190	MBCUT_11190	MBBAR_3c00370	2618697548	646531154	2595158649	2595204762	MBBTH_20990	2657040745	2620725622	640593122	MBBWO_15190	2558934681	2553937760	2540854898		*	*	*		2682582520	2655684617	Ga0129133_1147	2524159946	Ga0053424_12660	2667995603
21	23	0.87	glucose-1-phosphate thymidylyltransferase	*	MBCUR_14200	MBCUT_11180	MBBAR_3c00380	2618697549	6.46531e+08	2595158650	2595204757	MBBTH_20960	2657040748	2620725620	640593125	MBBWO_15180	2558934680	2553937751	2540854890		*	*	*		2682582519	2.65568e+09	Ga0129133_1148	2524159947	Ga0053424_12658	2667995606
1	1	1	conserved protein	*	*	*	MBBAR_3c00390	*	*	*	*	*	*	*	*	*	*	*	*		*	*	*		*	*	*	*	*	*
1	1	1	acetyltransferase	*	*	*	MBBAR_3c00400	*	*	*	*	*	*	*	*	*	*	*	*		*	*	*		*	*	*	*	*	*
1	1	1	acetyltransferase	*	*	*	MBBAR_3c00410	*	*	*	*	*	*	*	*	*	*	*	*		*	*	*		*	*	*	*	*	*
2	2	1	glycosyltransferase, family 2	*	*	*	MBBAR_3c00420	2618697551	*	*	*	*	*	*	*	*	*	*	*		*	*	*		*	*	*	*	*	*
1	1	1	conserved protein	*	*	*	MBBAR_3c00430	*	*	*	*	*	*	*	*	*	*	*	*		*	*	*		*	*	*	*	*	*
1	1	1	conserved protein	*	*	*	MBBAR_3c00440	*	*	*	*	*	*	*	*	*	*	*	*		*	*	*		*	*	*	*	*	*
17	17	1	putative 2-C-methyl-D-erythritol 4-phosphate cytidylyltransferase	*	MBCUR_08780	MBCUT_09940	MBBAR_3c00450	2618697559	646532137	*	2595205721	MBBTH_09150	2657039376	2620726383	640592165	MBBWO_03090	2558934390	2553937076	2540854201		*	*	*		*	2655682943	*	*	Ga0053424_1494	2667996154
17	17	1	putative ribitol-5-phosphate dehydrogenase	*	MBCUR_08770	MBCUT_09950	MBBAR_3c00460	2618697560	646532138	*	2595205720	MBBTH_09140	2657039377	2620726382	640592164	MBBWO_03080	2558934389	2553937077	2540854200		*	*	*		*	2655682944	*	*	Ga0053424_1493	2667996155
4	4	1	ABC exporter, permease component	MBFIL_00930	*	MBCUT_09960	MBBAR_3c00470	2618697561	*	*	*	*	*	*	*	*	*	*	*		*	*	*		*	*	*	*	*	*
22	23	0.212	ABC exporter, ATPase component	*	*	MBCUT_09970	MBBAR_3c00480	2618697562	6.46532e+08	2595158777	*	MBBTH_15490	2657040033	2620724634	640593414	MBBWO_01640	2558934672	2553937747	2540854886		NL43_03860	Msp_0205	MSCUN_01060		2682582171	2655684326	Ga0129133_11675	2524160468	Ga0053424_10357	2667997495
3	3	1	putative glycerophosphotransferase	*	*	MBCUT_09980	MBBAR_3c00490	2618697563	*	*	*	*	*	*	*	*	*	*	*		*	*	*		*	*	*	*	*	*
2	2	1	putative glycerophosphotransferase	*	*	*	MBBAR_3c00500	2618697564	*	*	*	*	*	*	*	*	*	*	*		*	*	*		*	*	*	*	*	*
1	1	1	conserved protein	*	*	*	MBBAR_3c00510	*	*	*	*	*	*	*	*	*	*	*	*		*	*	*		*	*	*	*	*	*
2	2	1	glycosyltransferase, family 2	*	*	MBCUT_09930	MBBAR_3c00520	*	*	*	*	*	*	*	*	*	*	*	*		*	*	*		*	*	*	*	*	*
21	21	0.142	glycosyltransferase, family 2	MBFIL_03790	MBCUR_14230	MBCUT_09990	MBBAR_3c00530	2618697568	646531158	2595158653	2595204739	MBBTH_20890	2657040755	2620725612	640593147	MBBWO_14980	2558934531	2553937744	2540854883		*	*	*		*	2655684594	Ga0129133_1151	2524159950	Ga0053424_12650	2667995613
25	25	0.222	glycosyltransferase, family 2	MBFIL_15060	MBCUR_02310	MBCUT_10000	MBBAR_3c00540	2618697569	646531159	2595158654	2595204738	MBBTH_20880	2657040756	2620725611	640593148	MBBWO_14970	2558934532	2553937743	2540854882		NL43_03870	Msp_0207	MSCUN_01040		2682582177	2655684593	Ga0129133_1152	2524159951	Ga0053424_12649	2667995614
21	21	1	putative exopolysaccharide biosynthesis polyprenyl glycosylphosphotransferase	MBFIL_15050	MBCUR_13440	MBCUT_10010	MBBAR_3c00550	2618697570	646531160	2595158655	2595204737	MBBTH_20870	2657040757	2620725610	640593149	MBBWO_14960	2558934533	2553937742	2540854881		*	*	*		*	2655684592	Ga0129133_1153	2524159952	Ga0053424_12648	2667995615
22	22	0.14	replication factor A	MBFIL_15030	MBCUR_13430	MBCUT_10020	MBBAR_3c00560	2618697571	646531161	2595158656	2595204736	MBBTH_20860	2657040758	2620725608	640593150	MBBWO_14950	2558934534	2553937741	2540854880		*	*	*		2682581775	2655684591	Ga0129133_1154	2524159953	Ga0053424_12646	2667995616
25	25	1	DNA repair and recombination protein RadA	MBFIL_15020	MBCUR_13420	MBCUT_10030	MBBAR_3c00570	2618697572	646531162	2595158657	2595204735	MBBTH_20850	2657040759	2620725607	640593151	MBBWO_14940	2558934535	2553937740	2540854879		NL43_07935	Msp_1488	MSCUN_07070		2682581777	2655684590	Ga0129133_1155	2524159954	Ga0053424_12645	2667995617
6	6	0.333	putative permease	MBFIL_15000	MBCUR_13410	MBCUT_10040	MBBAR_3c00580	2618697573	*	*	*	*	*	*	*	*	*	*	*		*	*	*		2682581779	*	*	*	*	*
25	25	1	heterodisulfide reductase, subunit A	MBFIL_12910	MBCUR_13400	MBCUT_10070	MBBAR_3c00590	2618697574	646531164	2595158659	2595204522	MBBTH_20830	2657040761	2620725595	640593154	MBBWO_14920	2558934537	2553937738	2540854877		NL43_05535	Msp_1476	MSCUN_07090		2682582761	2655684588	Ga0129133_1157	2524159956	Ga0053424_12633	2667995619
25	25	1	serine hydroxymethyltransferase	MBFIL_16020	MBCUR_13520	MBCUT_10080	MBBAR_3c00600	2618697575	646531169	2595158660	2595204523	MBBTH_20190	2657040763	2620725594	640593155	MBBWO_14910	2558934538	2553937737	2540854876		NL43_05530	Msp_1475	MSCUN_07100		2682580979	2655684586	Ga0129133_1158	2524159957	Ga0053424_12632	2667995621
22	22	1	dihydromethanopterin reductase	MBFIL_06210	MBCUR_13530	MBCUT_10090	MBBAR_3c00610	2618697576	646531170	2595158661	2595204524	MBBTH_20180	2657040764	2620725593	640593156	MBBWO_14900	2558934539	2553937736	2540854875		*	*	*		2682580980	2655684585	Ga0129133_1159	2524159958	Ga0053424_12631	2667995622
12	12	0.131	conserved protein	*	*	MBCUT_10100	MBBAR_3c00620	*	*	*	2595204525	MBBTH_20170	2657040765	2620725592	640593157	MBBWO_14890	*	*	*		*	*	*		2682580981	2655684584	*	*	Ga0053424_12630	2667995623
19	19	1	S-adenosylmethionine synthetase	MBFIL_08690	MBCUR_13570	MBCUT_16920	MBBAR_3c00630	2618697578	646531172	2595158663	*	*	*	2620725590	640593158	MBBWO_14880	2558934541	2553937734	2540854873		NL43_05505	Msp_1470	MSCUN_07150		2682580982	*	Ga0129133_1161	*	Ga0053424_12628	*
24	24	1	isoleucyl-tRNA synthetase	MBFIL_11410	MBCUR_13600	MBCUT_16930	MBBAR_3c00640	2618697579	646531173	2595158664	2595204528	MBBTH_20150	2657040768	2620725589	640593159	MBBWO_14870	2558934542	2553937733	2540854872		NL43_05495	Msp_1468	MSCUN_07190		*	2655684582	Ga0129133_1162	2524159960	Ga0053424_12627	2667995625
24	24	1	phosphoribosylformylglycinamidine synthase	MBFIL_12710	MBCUR_09050	MBCUT_16940	MBBAR_3c00650	2618697580	646531174	2595158665	2595204529	MBBTH_20140	2657040769	2620725588	640593160	MBBWO_14860	2558934543	2553937732	2540854871		NL43_05490	Msp_1467	MSCUN_07200		*	2655684581	Ga0129133_1163	2524159961	Ga0053424_12626	2667995626
22	22	1	molybdenum cofactor biosynthesis protein	MBFIL_12720	MBCUR_09040	MBCUT_16950	MBBAR_3c00660	2618697581	646531175	2595158666	2595204530	MBBTH_20130	2657040770	2620725587	640593161	MBBWO_14850	2558934544	2553937731	2540854870		*	*	*		2682580989	2655684580	Ga0129133_1164	2524159962	Ga0053424_12625	2667995627
21	21	0.318	putative peptidase	MBFIL_12730	*	MBCUT_16960	MBBAR_3c00670	2618697582	646531177	2595158669	2595204531	MBBTH_20120	2657040771	2620725586	640593162	MBBWO_14840	2558934546	2553937729	2540854868		*	*	*		2682580990	2655684579	Ga0129133_1167	2524160486	Ga0053424_12624	2667995628
4	4	1	conserved protein	*	*	MBCUT_16970	MBBAR_3c00680	2618697583	*	*	*	*	*	*	*	*	*	*	*		*	*	*		2682580991	*	*	*	*	*
14	15	0.112	conserved protein	*	*	MBCUT_16980	MBBAR_3c00690	2618697584	646533081	2595158158	2.59521e+09	MBBTH_02640	*	*	*	*	2558934255	2553937171	2540854109		*	*	*		2682580992	2655684163	Ga0129133_11200	2524161087	*	*
18	18	1	rubrerythrin	MBFIL_12750	MBCUR_18240	MBCUT_01000	MBBAR_3c00700	2618697585	*	2595158671	2595204532	*	*	2620725585	640593166	MBBWO_14830	2558934548	2553937728	2540854867		*	*	*		2682582960	2655684575	Ga0129133_1169	*	Ga0053424_12623	2667995631
25	25	1	F420H2 oxidase	MBFIL_15070	MBCUR_18250	MBCUT_11800	MBBAR_3c00710	2618697586	646531178	2595158670	2595204533	MBBTH_20110	2657040772	2620725584	640593167	MBBWO_14820	2558934549	2553937727	2540854866		NL43_06060	Msp_0787	MSCUN_13020		2682582962	2655684574	Ga0129133_1168	2524160487	Ga0053424_12622	2667995632
19	19	1	transciptional regulator	MBFIL_12760	*	MBCUT_11810	MBBAR_3c00720	2618697587	646531179	2595158672	2595204534	MBBTH_19850	2657040773	*	640593168	MBBWO_14810	2558934550	2553937725	2540854864		*	*	*		2682583200	2655684573	Ga0129133_1170	2524160488	*	2667995662
21	21	0.174	precorrin-2 C(20)-methyltransferase	MBFIL_12770	MBCUR_02970	MBCUT_11820	MBBAR_3c00730	2618697588	*	*	2595204535	MBBTH_19840	2657040774	2620725581	640593169	MBBWO_14800	2558934552	2553937723	2540854863		NL43_00510	Msp_0038	MSCUN_08380		2682582666	2655684572	*	*	Ga0053424_12619	2667995663
23	23	0.552	Rad3-like DNA helicase	MBFIL_05590	MBCUR_01480	MBCUT_11830	MBBAR_3c00740	2618697589	646531180	2595159811	2595204536	MBBTH_19830	2657040775	*	640593170	MBBWO_14790	2558934553	2553937722	2540854862		NL43_00505	Msp_0036	MSCUN_08390		2682582667	2655684571	Ga0129133_1174	2524160489	*	2667995664
3	3	1	conserved protein	*	*	*	MBBAR_3c00750	2618697590	*	*	*	*	*	*	*	*	*	*	*		*	*	*		2682580837	*	*	*	*	*
2	2	1	adhesin-like protein	*	*	*	MBBAR_3c00760	*	*	*	*	*	*	*	*	*	*	*	*		*	*	*		2682580838	*	*	*	*	*
7	7	0.104	cobalamin biosynthesis protein	*	MBCUR_05140	MBCUT_13330	MBBAR_3c00770	2618697592	*	*	*	*	*	*	*	*	2558933575	2553936953	2540854341		*	*	*		*	*	*	*	*	*
1	1	1	conserved protein	*	*	*	MBBAR_3c00780	*	*	*	*	*	*	*	*	*	*	*	*		*	*	*		*	*	*	*	*	*
3	3	1	conserved protein	*	*	MBCUT_13350	MBBAR_3c00790	*	*	*	*	*	*	*	*	*	*	*	*		*	*	*		2682580835	*	*	*	*	*
1	1	1	adhesin-like protein	*	*	*	MBBAR_3c00810	*	*	*	*	*	*	*	*	*	*	*	*		*	*	*		*	*	*	*	*	*
1	1	1	conserved protein	*	*	*	MBBAR_3c00820	*	*	*	*	*	*	*	*	*	*	*	*		*	*	*		*	*	*	*	*	*
1	1	1	conserved protein	*	*	*	MBBAR_3c00830	*	*	*	*	*	*	*	*	*	*	*	*		*	*	*		*	*	*	*	*	*
1	1	1	conserved protein	*	*	*	MBBAR_3c00840	*	*	*	*	*	*	*	*	*	*	*	*		*	*	*		*	*	*	*	*	*
1	1	1	hypothetical protein	*	*	*	MBBAR_3c00850	*	*	*	*	*	*	*	*	*	*	*	*		*	*	*		*	*	*	*	*	*
1	1	1	hypothetical protein	*	*	*	MBBAR_3c00860	*	*	*	*	*	*	*	*	*	*	*	*		*	*	*		*	*	*	*	*	*
1	1	1	hypothetical protein	*	*	*	MBBAR_3c00870	*	*	*	*	*	*	*	*	*	*	*	*		*	*	*		*	*	*	*	*	*
1	1	1	hypothetical protein	*	*	*	MBBAR_3c00880	*	*	*	*	*	*	*	*	*	*	*	*		*	*	*		*	*	*	*	*	*
1	1	1	hypothetical protein	*	*	*	MBBAR_3c00890	*	*	*	*	*	*	*	*	*	*	*	*		*	*	*		*	*	*	*	*	*
2	2	1	conserved protein	*	*	*	MBBAR_3c00900	*	*	*	*	*	*	*	*	*	*	*	*		*	*	*		2682581447	*	*	*	*	*
1	1	1	transposase-like protein	*	*	*	MBBAR_3c00910	*	*	*	*	*	*	*	*	*	*	*	*		*	*	*		*	*	*	*	*	*
1	1	1	hypothetical protein	*	*	*	MBBAR_3c00920	*	*	*	*	*	*	*	*	*	*	*	*		*	*	*		*	*	*	*	*	*
2	2	1	hypothetical protein	*	*	*	MBBAR_3c00930	2618697598	*	*	*	*	*	*	*	*	*	*	*		*	*	*		*	*	*	*	*	*
1	1	1	hypothetical protein	*	*	*	MBBAR_3c00940	*	*	*	*	*	*	*	*	*	*	*	*		*	*	*		*	*	*	*	*	*
1	1	1	hypothetical protein	*	*	*	MBBAR_3c00950	*	*	*	*	*	*	*	*	*	*	*	*		*	*	*		*	*	*	*	*	*
1	1	1	conserved protein	*	*	*	MBBAR_3c00960	*	*	*	*	*	*	*	*	*	*	*	*		*	*	*		*	*	*	*	*	*
1	1	1	conserved protein	*	*	*	MBBAR_3c00970	*	*	*	*	*	*	*	*	*	*	*	*		*	*	*		*	*	*	*	*	*
1	1	1	conserved protein	*	*	*	MBBAR_3c00980	*	*	*	*	*	*	*	*	*	*	*	*		*	*	*		*	*	*	*	*	*
1	1	1	hypothetical protein	*	*	*	MBBAR_3c00990	*	*	*	*	*	*	*	*	*	*	*	*		*	*	*		*	*	*	*	*	*
1	1	1	hypothetical protein	*	*	*	MBBAR_3c01000	*	*	*	*	*	*	*	*	*	*	*	*		*	*	*		*	*	*	*	*	*
1	1	1	hypothetical protein	*	*	*	MBBAR_3c01010	*	*	*	*	*	*	*	*	*	*	*	*		*	*	*		*	*	*	*	*	*
2	2	1	hypothetical protein	*	*	*	MBBAR_3c01020	2618697597	*	*	*	*	*	*	*	*	*	*	*		*	*	*		*	*	*	*	*	*
3	3	1	conserved protein	*	*	MBCUT_20650	MBBAR_3c01030	2618697600	*	*	*	*	*	*	*	*	*	*	*		*	*	*		*	*	*	*	*	*
3	3	1	adhesin-like protein	*	*	MBCUT_20660	MBBAR_3c01040	2618697601	*	*	*	*	*	*	*	*	*	*	*		*	*	*		*	*	*	*	*	*
5	5	0.2	putative sugar phosphate isomerase/epimerase	MBFIL_05050	*	MBCUT_12390	MBBAR_3c01050	2618697602	*	*	*	*	*	*	*	*	*	*	*		*	*	*		2682582134	*	*	*	*	*
6	6	0.334	conserved protein	*	*	*	MBBAR_3c01060	2618697603	646532299	2595158994	*	*	*	*	*	*	*	*	*		*	*	*		*	*	Ga0129133_111029	2524160157	*	*
7	7	0.271	putative ABC-type transporter with duplicated ATPase component	*	*	*	MBBAR_3c01070	2618697604	646532300	2595158995	*	*	*	*	*	*	*	*	*		*	Msp_1112	*		*	*	Ga0129133_111030	2524160156	*	*
3	3	1	ABC-type transporter, permease component	*	*	*	MBBAR_3c01080	2618697605	*	*	*	*	*	*	*	*	*	*	*		*	*	*		2682582139	*	*	*	*	*
16	21	0.109	conserved protein	*	MBCUR_05110	MBCUT_05580	MBBAR_3c01090,MBBAR_29c00460	2618698373,2618696876,2618697606	646531782	2.59516e+09	*	MBBTH_21190	2657039926	*	*	*	2558933453	2553938057	2540853481		*	*	*		2682582871	2655683654	Ga0129133_111673,Ga0129133_111820	2524161156	*	2667997607
20	30	0.272	putative transporter protein	*	MBCUR_05120	MBCUT_05590	MBBAR_3c01100,MBBAR_29c00450	2618698372,2618696877,2618697607	6.46532e+08	2.59516e+09	2595205532	MBBTH_04140,MBBTH_21200	2.65704e+09	2.62073e+09	640593542	*	2558933452	2553938056	2540853480		*	*	*		2682582872	2655683655	Ga0129133_111700,Ga0129133_111036	2524160153	Ga0053424_13594,Ga0053424_13556	2667996398
19	23	0.322	putative transporter protein	*	MBCUR_05130	MBCUT_05600	MBBAR_3c01110	2618697608	646533151	2595159353	2595205531	MBBTH_21210,MBBTH_04150	2.65704e+09	2.62073e+09	640593541	*	2558933451	2553938055	2540853479		*	*	*		2682582526	2655683656	Ga0129133_111699	*	Ga0053424_13593,Ga0053424_13555	2667996397
25	25	1	imidazoleglycerol-phosphate synthase, subunit F	MBFIL_11350	MBCUR_18280	MBCUT_11900	MBBAR_3c01120	2618697609	646531183	2595159815	2595204695	MBBTH_19700	2657040788	2620725565	640593183	MBBWO_14660	2558934555	2553937720	2540854860		NL43_00475	Msp_0032	MSCUN_08480		2682582527	2655684558	Ga0129133_1178	2524160493	Ga0053424_1263	2667995677
21	21	0.576	putative 8-oxoguanine DNA glycosylase	MBFIL_11420	MBCUR_19380	MBCUT_11910	MBBAR_3c01130	2618697610	646531184	2595159816	2595204694	MBBTH_19690	2657040789	2620725563	640593184	MBBWO_14650	2558934556	2553937719	2540854859		*	*	*		*	2655684557	Ga0129133_1179	2524160494	Ga0053424_1261	2667995678
12	13	0.228	transcriptional regulator	*	*	*	MBBAR_3c01140	2.6187e+09	*	*	2595203865	MBBTH_08560	2657040312	2620725123	640592038	MBBWO_09970	*	*	*		*	*	*		2682581683	2655683123	*	*	Ga0053424_11515	2667996800
20	20	0.183	putative ADP-ribose pyrophosphatase	*	MBCUR_19430	MBCUT_11950	MBBAR_3c01150	2618697612	646531199	2595159733	2595204688	MBBTH_19630	*	2620725559	640593188	MBBWO_14580	2558934562	2553937714	2540854854		*	*	*		2682581682	2655684551	Ga0129133_1190	2524160511	Ga0053424_12519	2667995694
3	3	1	transcriptional regulator	*	*	*	MBBAR_3c01160	2618697613	*	*	*	*	*	*	*	*	*	*	*		*	*	*		2682581681	*	*	*	*	*
3	3	1	conserved protein	*	*	*	MBBAR_3c01170	2618697614	*	*	*	*	*	*	*	*	*	*	*		*	*	*		2682583010	*	*	*	*	*
25	25	1	diaminopimelate decarboxylase	MBFIL_07060	MBCUR_19440	MBCUT_11960	MBBAR_3c01180	2618697615	646531200	2595159735	2595204687	MBBTH_19620	2657040795	2620725552	640593190	MBBWO_14570	2558934563	2553937713	2540854853		NL43_00280	Msp_1578	MSCUN_02320		2682581638	2655684550	Ga0129133_1192	2524160512	Ga0053424_12512	2667995695
25	25	0.193	diaminopimelate epimerase	MBFIL_07070	MBCUR_19450	MBCUT_11970	MBBAR_3c01190	2618697616	646531201	2595159736	2595204686	MBBTH_19610	2657040796	2620725551	640593191	MBBWO_14560	2558934564	2553937712	2540854852		NL43_00285	Msp_1579	MSCUN_02310		2682581639	2655684549	Ga0129133_1193	2524160513	Ga0053424_12511	2667995696
25	25	1	LSU ribosomal protein L21E	MBFIL_01570	MBCUR_01590	MBCUT_00100	MBBAR_3c01200	2618697617	646531210	2595159741	2595204680	MBBTH_19550	2657040801	2620725545	640593196	MBBWO_14510	2558934569	2553937704	2540854844		NL43_00115	Msp_1542	MSCUN_08260		2682581640	2655684544	Ga0129133_1198	2524160521	Ga0053424_1255	2667995702
22	22	0.353	DNA-directed RNA polymerase, subunit F	MBFIL_01580	MBCUR_01600	MBCUT_00110	MBBAR_3c01210	2618697618	646531209	2595159740	2595204681	MBBTH_19560	2657040800	2620725546	640593195	MBBWO_14520	2558934568	2553937705	2540854845		*	*	*		2682581641	2655684545	Ga0129133_1197	2524160520	Ga0053424_1256	2667995701
22	22	1	putative RNA-binding protein	MBFIL_01590	MBCUR_01610	MBCUT_12000	MBBAR_3c01220	2618697619	646531207	2595159739	2595204682	MBBTH_19570	2657040799	2620725547	640593194	MBBWO_14530	2558934567	2553937706	2540854846		*	*	*		2682581642	2655684546	Ga0129133_1196	2524160519	Ga0053424_1257	2667995700
23	23	0.429	putative 16S rRNA methyltransferase	MBFIL_01600	MBCUR_01620	MBCUT_11990	MBBAR_3c01230	2618697620	646531206	2595159738	2595204683	MBBTH_19580	2657040798	*	640593193	MBBWO_14540	2558934566	2553937707	2540854847		NL43_00125	Msp_1544	MSCUN_08280		2682581643	2655684547	Ga0129133_1195	2524160518	*	2667995699
25	25	0.118	putative methyltransferase	MBFIL_01610	MBCUR_01630	MBCUT_11980	MBBAR_3c01240	2618697621	646531205	2595159737	2595204684	MBBTH_19590	2657040797	2620725550	640593192	MBBWO_14550	2558934565	2553937708	2540854848		NL43_00130	Msp_1545	MSCUN_08290		2682581645	2655684548	Ga0129133_1194	2524160517	Ga0053424_12510	2667995698
24	24	1	peptidylprolyl isomerase	MBFIL_11440	MBCUR_19400	MBCUT_11920	MBBAR_3c01250	2618697622	646531193	2595159823	2595204692	MBBTH_19650	2657040792	2620725561	640593186	MBBWO_14600	2558934558	2553937718	2540854858		NL43_00490	Msp_0035	MSCUN_08450		*	2655684553	Ga0129133_1187	2524160504	Ga0053424_12521	2667995689
24	24	0.702	acetylornithine aminotransferase apoenzyme	*	MBCUR_19410	MBCUT_11930	MBBAR_3c01260	2618697623	646531197	2595159732	2595204691	MBBTH_19640	2657040793	2620725560	640593187	MBBWO_14590	2558934561	2553937715	2540854855		NL43_00500	Msp_0037	MSCUN_08420		2682582497	2655684552	Ga0129133_1189	2524160506	Ga0053424_12520	2667995692
22	22	0.499	putative pseudouridylate synthase	MBFIL_01560	MBCUR_01580	MBCUT_13360	MBBAR_3c01270	2618697624	646531211	2595159742	2595204547	MBBTH_19730	2657040785	2620725569	640593180	MBBWO_14690	2558934570	2553937703	2540854843		*	*	*		2682582496	2655684561	Ga0129133_1199	2524160522	Ga0053424_1267	2667995674
25	25	1	adenine phosphoribosyltransferase	MBFIL_14740	MBCUR_01550	MBCUT_13380	MBBAR_3c01280	2618697625	646531213	2595159744	2595204545	MBBTH_19750	2657040783	2620725572	640593178	MBBWO_14710	2558934572	2553937701	2540854841		NL43_00095	Msp_1538	MSCUN_08220		2682582495	2655684563	Ga0129133_11101	2524160524	Ga0053424_12610	2667995672
25	25	0.12	signal recognition particle protein Srp54	MBFIL_14730	MBCUR_01560	MBCUT_13370	MBBAR_3c01290	2618697627	646531212	2595159743	2595204546	MBBTH_19740	2657040784	2620725570	640593179	MBBWO_14700	2558934571	2553937702	2540854842		NL43_00100	Msp_1539	MSCUN_08230		2682581823	2655684562	Ga0129133_11100	2524160523	Ga0053424_1268	2667995673
25	25	0.546	diphthamide biosynthesis enzyme Dph2	MBFIL_14750	MBCUR_01540	MBCUT_13390	MBBAR_3c01300	2618697628	646531214	2595159745	2595204544	MBBTH_19760	2657040782	2620725573	640593177	MBBWO_14720	2558934573	2553937700	2540854840		NL43_00090	Msp_1537	MSCUN_08210		2682581825	2655684564	Ga0129133_11102	2524160525	Ga0053424_12611	2667995671
22	22	1	putative RNA-binding protein	MBFIL_14760	MBCUR_07690	MBCUT_13400	MBBAR_3c01310	2618697630	646531216	2595159746	2595204543	MBBTH_19770	2657040781	2620725575	640593176	MBBWO_14730	2558934574	2553937699	2540854839		*	*	*		2682581827	2655684565	Ga0129133_11103	2524160526	Ga0053424_12613	2667995670
22	22	0.543	DNA-directed RNA polymerase, subunit L	MBFIL_14770	MBCUR_07680	MBCUT_13410	MBBAR_3c01320	2618697631	646531217	2595159747	2595204542	MBBTH_19780	2657040780	2620725576	640593175	MBBWO_14740	2558934575	2553937698	2540854838		*	*	*		2682581828	2655684566	Ga0129133_11104	2524160527	Ga0053424_12614	2667995669
23	23	0.769	ADP-ribose pyrophosphatase	MBFIL_14780	MBCUR_07670	MBCUT_13420	MBBAR_3c01330	2618697632	646531218	*	2595204541	MBBTH_19790	2657040779	2620725577	640593174	MBBWO_14750	2558934576	2553937697	2540854837		NL43_00075	Msp_1534	MSCUN_08180		2682581829	2655684567	*	2524160528	Ga0053424_12615	2667995668
25	25	0.116	DNA-directed RNA polymerase, subunit M	MBFIL_14790	MBCUR_07660	MBCUT_13430	MBBAR_3c01340	2618697633	646531219	2595159748	2595204540	MBBTH_19800	2657040778	2620725578	640593173	MBBWO_14760	2558934577	2553937696	2540854836		NL43_00070	Msp_1533	MSCUN_08170		2682581830	2655684568	Ga0129133_11105	2524160529	Ga0053424_12616	2667995667
3	3	1	conserved protein	*	*	*	MBBAR_3c01350	2618697635	*	*	*	*	*	*	*	*	*	*	*		*	*	*		2682581831	*	*	*	*	*
25	25	1	DNA polymerase sliding clamp	MBFIL_14810	MBCUR_03010	MBCUT_13450	MBBAR_3c01360	2618697636	646531221	2595159750	2595205302	MBBTH_17080	2657039998	2620724668	640592953	MBBWO_05420	2558934579	2553937694	2540854834		NL43_00060	Msp_1531	MSCUN_08140		2682582843	2655682475	Ga0129133_11107	2524160531	Ga0053424_10391	2667997533
1	1	1	conserved protein	*	*	*	MBBAR_3c01370	*	*	*	*	*	*	*	*	*	*	*	*		*	*	*		*	*	*	*	*	*
23	23	1	LSU ribosomal protein L44E	MBFIL_14830	MBCUR_00250	MBCUT_13510	MBBAR_3c01380	2618697638	646531223	2595159899	2595205300	MBBTH_17060	2657040000	*	640592951	MBBWO_05440	2558934581	2553937692	2540854833		NL43_00050	Msp_1529	MSCUN_08120		2682582990	2655682477	Ga0129133_11109	2524160533	*	2667997531
25	25	1	SSU ribosomal protein S27E	MBFIL_14840	MBCUR_00260	MBCUT_13520	MBBAR_3c01390	2618697639	646531224	2595159900	2595205299	MBBTH_17050	2657040001	2620724666	640592950	MBBWO_05450	2558934582	2553937691	2540854832		NL43_00045	Msp_1528	MSCUN_08110		2682582989	2655682478	Ga0129133_11110	2524160534	Ga0053424_10389	2667997530
25	25	0.84	translation initiation factor 2, subunit alpha	MBFIL_14850	MBCUR_00270	MBCUT_13530	MBBAR_3c01400	2618697640	646531225	2595159901	2595205298	MBBTH_17040	2657040002	2620724665	640592949	MBBWO_05460	2558934583	2553937690	2540854831		NL43_00040	Msp_1527	MSCUN_08100		2682582988	2655682479	Ga0129133_11111	2524160535	Ga0053424_10388	2667997529
25	25	0.677	RNA-binding protein	MBFIL_14860	MBCUR_00280	MBCUT_13540	MBBAR_3c01410	2618697641	646531226	2595159902	2595205297	MBBTH_17030	2657040003	2620724664	640592948	MBBWO_05470	2558934584	2553937689	2540854830		NL43_00030	Msp_1525	MSCUN_08080		2682582987	2655682480	Ga0129133_11112	2524160536	Ga0053424_10387	2667997528
22	22	1	conserved protein	MBFIL_14870	MBCUR_00290	MBCUT_13550	MBBAR_3c01420	2618697642	646531227	2595159903	2595205296	MBBTH_17020	2657040004	2620724663	640592947	MBBWO_05480	2558934585	2553937688	2540854829		*	*	*		2682582294	2655682481	Ga0129133_11113	2524160537	Ga0053424_10386	2667997527
9	9	1	putative potassium transporter	*	*	*	MBBAR_3c01430	2618697643	*	*	*	*	*	*	640593003	*	2558934093	2553937074	2540854203		*	Msp_1489	MSCUN_07780		2682582295	*	*	*	*	*
25	25	1	lysyl-tRNA synthetase	MBFIL_01990	MBCUR_15210	MBCUT_16210	MBBAR_3c01440	2618697644	646531311	2595158501	2595204674	MBBTH_19490	2657040807	2620725530	640593206	MBBWO_14450	2558933352	2553937949	2540853366		NL43_04010	Msp_0249	MSCUN_00750		2682582296	2655684530	Ga0129133_111637	2524160597	Ga0053424_12442	2667995712
2	2	1	putative endonuclease	*	*	MBCUT_00220	MBBAR_3c01450	*	*	*	*	*	*	*	*	*	*	*	*		*	*	*		*	*	*	*	*	*
24	24	1	thiamine biosynthesis protein ThiC	MBFIL_01960	*	MBCUT_16200	MBBAR_3c01460	2618697645	646531316	2595158498	2595204661	MBBTH_19460	2657040809	2620725529	640593207	MBBWO_14440	2558933347	2553937941	2540853359		NL43_04020	Msp_0251	MSCUN_00770		2682582721	2655684528	Ga0129133_111634	2524160601	Ga0053424_12441	2667995715
25	25	0.259	putative ribokinase	MBFIL_16960	MBCUR_14030	MBCUT_16180	MBBAR_3c01470	2618697646	646531315	2595158499	2595204659	MBBTH_19450	2657040810	2620725528	640593208	MBBWO_14420	2558933346	2553937940	2540853358		NL43_04025	Msp_0252	MSCUN_00780		2682582720	2655684526	Ga0129133_111635	2524160600	Ga0053424_12440	2667995716
22	22	0.273	transcriptional regulator	MBFIL_16970	MBCUR_14020	MBCUT_16160	MBBAR_3c01480	2618697647	646531318	2595158497	2595204658	MBBTH_19440	2657040811	2620725527	640593209	MBBWO_14410	2558933345	2553937938	2540853356		*	*	*		2682583177	2655684525	Ga0129133_111633	2524160602	Ga0053424_12439	2667995717
25	25	0.92	6-phospho-3-hexuloisomerase	MBFIL_16980	MBCUR_10830	MBCUT_16150	MBBAR_3c01490	2618697648	646531319	2595158496	2595204657	MBBTH_19430	2657040812	2620725526	640593210	MBBWO_14400	2558933344	2553937937	2540853355		NL43_04000	Msp_0247	MSCUN_00600		2682582730	2655684524	Ga0129133_111632	2524160603	Ga0053424_12438	2667995718
4	4	1	conserved protein	*	*	MBCUT_16140	MBBAR_3c01500	2618697649	*	*	*	*	*	*	*	*	*	*	*		*	*	*		2682582731	*	*	*	*	*
9	9	1	formate dehydrogenase accessory protein FdhD	*	*	*	MBBAR_3c01510	2618697650	*	*	2595204656	MBBTH_19420	2657040813	*	640593211	MBBWO_14390	*	*	*		*	*	*		*	2655684523	*	*	*	2667995719
15	15	1	ABC-type transporter, permease component	MBFIL_12030	*	MBCUT_16310	MBBAR_3c01520	2618697651	646531321	2595158494	*	MBBTH_07940	*	2620726396	640593213	*	*	*	2540853354		*	*	*		2682582696	*	Ga0129133_111630	2524160605	Ga0053424_14917	2667995721
16	16	1	ABC-type transporter, ATPase component	MBFIL_12020	*	MBCUT_16300	MBBAR_3c01530	2618697652	646531322	2595158493	*	MBBTH_07950	*	2620726395	640593214	*	*	2553937933	2540853353		*	*	*		2682582697	*	Ga0129133_111629	2524160606	Ga0053424_14916	2667995722
22	24	0.101	FwdE-like protein	MBFIL_17010,MBFIL_14260	MBCUR_01880	MBCUT_13950	MBBAR_3c01540,MBBAR_30c00280	2618697653	646531323	2595158492	2595204655	MBBTH_07960	2657040814	2620726394	640593215	MBBWO_14370	2558933343	2553937932	2540853352		*	*	*		2682582493	2655684522	Ga0129133_111628	2524160607	Ga0053424_14915	2667995723
1	1	1	conserved protein	*	*	*	MBBAR_3c01550	*	*	*	*	*	*	*	*	*	*	*	*		*	*	*		*	*	*	*	*	*
22	23	0.826	formate dehydrogenase, subunit gamma	MBFIL_01810	MBCUR_14100	MBCUT_14350	MBBAR_3c01560,MBBAR_20c00060	2618697655	646531401	2595158485	2595204654	MBBTH_19410	2657040815	2620725525	640593222	MBBWO_14360	2558933326	2553937917	2540853337		*	*	*		2682581880	2655684521	Ga0129133_111621	2524160616	Ga0053424_12437	2667995727
21	21	1	formate dehydrogenase, subunit alpha	MBFIL_01820	MBCUR_14110	MBCUT_14360	MBBAR_3c01570	2618697656	646531402	2595158484	2595204653	MBBTH_19400	2657040816	2620725524	640593223	MBBWO_14350	2558933327	2553937918	2540853338		*	*	*		2682581878	2655684520	Ga0129133_111620	2524160617	Ga0053424_12436	*
22	22	1	formate dehydrogenase, subunit beta	MBFIL_01830	MBCUR_14120	MBCUT_14370	MBBAR_3c01580	2618697657	646531403	2595158483	2595204652	MBBTH_19390	2657040817	2620725523	640593224	MBBWO_14340	2558933328	2553937919	2540853339		*	*	*		2682581877	2655684519	Ga0129133_111619	2524160618	Ga0053424_12435	2667995729
21	21	0.269	molybdopterin-guanine dinucleotide biosynthesis protein B	MBFIL_01840	MBCUR_06860	MBCUT_14380	MBBAR_3c01590	2618697658	646531404	2595158482	2595204650	MBBTH_19370	2657040819	2620725520	640593226	MBBWO_14320	2558933331	2553937923	2540853343		*	*	*		*	2655684516	Ga0129133_111618	2524160619	Ga0053424_12432	2667995733
20	20	1	molybdopterin cofactor biosynthesis protein A	MBFIL_01850	MBCUR_12510	MBCUT_14390	MBBAR_3c01600	2618697659	646531406	2595158480	2595204651	MBBTH_19380	2657040818	*	640593225	MBBWO_14330	2558933330	2553937922	2540853342		*	*	*		2682582939	2655684517	Ga0129133_111616	2524160621	*	2667995732
22	22	0.818	formylmethanofuran dehydrogenase, subunit H	MBFIL_01780	MBCUR_12480	MBCUT_14400	MBBAR_3c01610	2618697660	646531408	2595158479	2595204649	MBBTH_19350	2657040820	2620725519	640593227	MBBWO_14310	2558933332	2553937924	2540853344		*	*	*		2682581706	2655684515	Ga0129133_111615	2524160622	Ga0053424_12431	2667995736
22	22	1	formylmethanofuran dehydrogenase, subunit F	MBFIL_01770	MBCUR_12470	MBCUT_14410	MBBAR_3c01620	2618697661	646531409	2595158478	2595204648	MBBTH_19340	2657040821	2620725518	640593228	MBBWO_14300	2558933333	2553937925	2540853345		*	*	*		2682581707	2655684514	Ga0129133_111614	2524160623	Ga0053424_12430	2667995737
25	25	1	formylmethanofuran dehydrogenase, subunit G	MBFIL_01760	MBCUR_12460	MBCUT_14420	MBBAR_3c01630	2618697662	646531410	2595158477	2595204647	MBBTH_19330	2657040822	2620725517	640593229	MBBWO_14290	2558933334	2553937926	2540853346		NL43_03970	Msp_0241	MSCUN_00660		2682581708	2655684513	Ga0129133_111613	2524160624	Ga0053424_12429	2667995738
25	25	0.225	formylmethanofuran dehydrogenase, subunit D	MBFIL_01750	MBCUR_12450	MBCUT_14430	MBBAR_3c01640	2618697663	646531411	2595158476	2595204646	MBBTH_19320	2657040823	2620725516	640593230	MBBWO_14280	2558933335	2553937927	2540853347		NL43_03975	Msp_0242	MSCUN_00650		2682581709	2655684512	Ga0129133_111612	2524160625	Ga0053424_12428	2667995739
25	25	1	formylmethanofuran dehydrogenase, subunit B	MBFIL_01740	MBCUR_12440	MBCUT_14440	MBBAR_3c01650	2618697664	646531412	2595158475	2595204645	MBBTH_19310	2657040824	2620725515	640593231	MBBWO_14270	2558933336	2553937928	2540853348		NL43_03980	Msp_0243	MSCUN_00640		2682581710	2655684511	Ga0129133_111611	2524160626	Ga0053424_12427	2667995740
25	25	1	formylmethanofuran dehydrogenase, subunit A	MBFIL_01730	MBCUR_12430	MBCUT_14450	MBBAR_3c01660	2618697666	646531413	2595158474	2595204644	MBBTH_19300	2657040825	2620725514	640593232	MBBWO_14260	2558933337	2553937929	2540853349		NL43_03985	Msp_0244	MSCUN_00630		2682581711	2655684510	Ga0129133_111610	2524160627	Ga0053424_12426	2667995741
25	25	0.207	formylmethanofuran dehydrogenase, subunit C	MBFIL_01720	MBCUR_12420	MBCUT_14460	MBBAR_3c01670	2618697667	646531414	2595158473	2595204643	MBBTH_19290	2657040826	2620725513	640593233	MBBWO_14250	2558933338	2553937930	2540853350		NL43_03990	Msp_0245	MSCUN_00620		2682581712	2655684509	Ga0129133_111609	2524160628	Ga0053424_12425	2667995742
22	22	0.217	conserved protein	MBFIL_06280	MBCUR_07060	MBCUT_14470	MBBAR_3c01680	2618697668	646531415	2595158472	2595204642	MBBTH_19280	2657040827	2620725512	640593234	MBBWO_14240	2558933339	2553937931	2540853351		*	*	*		2682582632	2655684508	Ga0129133_111608	2524160629	Ga0053424_12424	2667995743
6	6	1	conserved protein	MBFIL_06290	MBCUR_07050	MBCUT_14480	MBBAR_3c01690	2618697669	*	*	*	*	*	*	*	*	*	*	*		*	*	*		2682582633	*	*	*	*	*
9	11	0.204	molybdenum ABC transporter, ATPase component	MBFIL_17920	*	MBCUT_10670	MBBAR_3c01700	2.6187e+09	*	2595158470	*	*	*	2620724883	*	*	*	*	*		*	*	*		2.68258e+09	*	Ga0129133_111606	*	Ga0053424_10852	*
9	9	1	molybdenum ABC transporter, permease protein	MBFIL_17930	*	MBCUT_10680	MBBAR_3c01710	2618697672	*	2595158469	*	*	*	2620724884	*	*	*	*	*		*	*	*		2682582636	*	Ga0129133_111605	*	Ga0053424_10853	*
9	9	1	molybdenum ABC transporter, periplasmic molybdate-binding protein	MBFIL_17940	*	MBCUT_10690	MBBAR_3c01720	2618697673	*	2595158468	*	*	*	2620724885	*	*	*	*	*		*	*	*		2682582516	*	Ga0129133_111604	*	Ga0053424_10854	*
3	3	1	Cdc6-like protein	*	*	*	MBBAR_3c01730	2618697434	*	*	*	*	*	*	*	*	*	*	*		*	*	*		2682580969	*	*	*	*	*
2	2	1	hypothetical protein	*	*	*	MBBAR_3c01740	*	*	*	*	*	*	*	*	*	*	*	*		*	*	*		2682580886	*	*	*	*	*
1	1	1	hypothetical protein	*	*	*	MBBAR_3c01750	*	*	*	*	*	*	*	*	*	*	*	*		*	*	*		*	*	*	*	*	*
22	22	0.291	conserved protein	MBFIL_17950	MBCUR_07030	MBCUT_10700	MBBAR_3c01760	2618697674	646531418	2595158467	2595204640	MBBTH_19260	2657040829	2620725510	640593236	MBBWO_14220	2558933358	2553937955	2540853372		*	*	*		2682582517	2655684506	Ga0129133_111603	2524160631	Ga0053424_12422	2667995745
25	31	0.131	L-glutamine synthetase	MBFIL_17960	MBCUR_07020	MBCUT_10710	MBBAR_3c01770	2618697676	6.46531e+08	2595158466	2.5952e+09	MBBTH_05540,MBBTH_19250	2657040830	2620725509	640593237	MBBWO_14210	2558933359	2553937956	2540853373		NL43_03950	Msp_0234	MSCUN_00570		2682582408	2.65568e+09	Ga0129133_111602	2.52416e+09	Ga0053424_12421	2.668e+09
20	24	0.118	putative oxidoreductase	MBFIL_17970	MBCUR_06870	MBCUT_10720	MBBAR_3c01780	2618697677	6.46531e+08	2.59516e+09	2595204637	MBBTH_19240	2657040832	*	640592525	MBBWO_14190	2558933361	2553937958	2540853375		*	*	*		2682582409	2655684503	Ga0129133_111600,Ga0129133_111146	2.52416e+09	*	2667995748
3	3	1	putative deacylase	*	*	*	MBBAR_3c01800	2618697680	*	*	*	*	*	*	*	*	*	*	*		*	*	*		2682582498	*	*	*	*	*
24	26	0.923	adenosylhomocysteinase	MBFIL_17980	MBCUR_04740	MBCUT_10820	MBBAR_3c01810	2618697681	646531450	2595158462	2.5952e+09	MBBTH_19230	2657040834	2620725505	640592524	MBBWO_14170	2558933363	2553937960	2540853377		NL43_02490	Msp_1085	MSCUN_15360		*	2.65568e+09	Ga0129133_111598	2524160636	Ga0053424_12417	2667995753
3	3	1	conserved protein	*	*	MBCUT_10830	MBBAR_3c01820	2618697682	*	*	*	*	*	*	*	*	*	*	*		*	*	*		*	*	*	*	*	*
25	25	0.758	flap endonuclease	MBFIL_16950	MBCUR_04780	MBCUT_10850	MBBAR_3c01830	2618697683	646531452	2595158460	2595204633	MBBTH_19210	2657040837	2620725503	640592522	MBBWO_14150	2558933365	2553937964	2540853383		NL43_02485	Msp_1086	MSCUN_15350		2682582236	2655684499	Ga0129133_111596	2524160638	Ga0053424_12415	2667995755
20	20	0.792	chorismate lyase	MBFIL_16940	MBCUR_00990	MBCUT_10860	MBBAR_3c01840	2618697685	646531453	2595158459	2595204632	MBBTH_19200	2657040838	2620725502	640592521	MBBWO_14140	2558933366	2553937965	2540853384		*	*	*		*	2655684498	Ga0129133_111595	2524160639	*	2667995756
25	25	1	isopropylmalate dehydratase, large subunit	MBFIL_16930	MBCUR_04790	MBCUT_10870	MBBAR_3c01850	2618697686	646531454	2595158458	2595204631	MBBTH_19190	2657040839	2620725501	640592520	MBBWO_14130	2558933367	2553937966	2540853385		NL43_02420	Msp_1100	MSCUN_01890		2682582238	2655684497	Ga0129133_111594	2524160640	Ga0053424_12413	2667995757
25	25	1	isopropylmalate synthase	MBFIL_16920	MBCUR_04800	MBCUT_10880	MBBAR_3c01860	2618697687	646531455	2595158457	2595204630	MBBTH_19180	2657040840	2620725500	640592519	MBBWO_14120	2558933368	2553937967	2540853386		NL43_02425	Msp_1099	MSCUN_01900		2682582239	2655684496	Ga0129133_111593	2524160641	Ga0053424_12412	2667995758
1	1	1	hypothetical protein	*	*	*	MBBAR_3c01870	*	*	*	*	*	*	*	*	*	*	*	*		*	*	*		*	*	*	*	*	*
25	25	1	argininosuccinate synthase	MBFIL_09510	MBCUR_06310	MBCUT_13570	MBBAR_3c01880	2618697689	646533116	2595158193	2595205609	MBBTH_15220	2657040055	2620724606	640592892	MBBWO_05920	2558933866	2553937641	2540854783		NL43_05450	Msp_1459	MSCUN_07320		2682582972	2655684432	Ga0129133_11164	2524161123	Ga0053424_10329	2667997474
12	12	0.442	putative succinylglutamate desuccinylase/aspartoacylase	MBFIL_09530	*	MBCUT_13580	MBBAR_3c01890	2618697690	646533115	2595158192	*	*	*	*	*	*	2558933867	2553937640	2540854782		*	*	*		2682581269	*	Ga0129133_11165	2524161122	*	*
3	3	1	conserved protein	*	*	*	MBBAR_3c01900	2618697691	*	*	*	*	*	*	*	*	*	*	*		*	*	*		2682581270	*	*	*	*	*
25	25	0.88	energy-converting hydrogenase B, subunit A	MBFIL_09580	MBCUR_06270	MBCUT_13600	MBBAR_3c01910	2618697692	646533113	2595158190	2595205602	MBBTH_15180	2657040060	2620724599	640592884	MBBWO_05970	2558933869	2553937638	2540854780		NL43_05435	Msp_1457	MSCUN_07340		2682581271	2655684422	Ga0129133_11167	2524161120	Ga0053424_10322	2667997470
21	21	0.115	energy-converting hydrogenase B, subunit B	MBFIL_09590	MBCUR_06260	MBCUT_13610	MBBAR_3c01920	2618697693	646533112	2595158189	2595205601	MBBTH_15170	2657040061	2620724598	640592883	MBBWO_05980	2558933870	2553937637	2540854779		*	*	*		*	2655684421	Ga0129133_11168	2524161119	Ga0053424_10321	2667997469
3	3	1	energy-converting hydrogenase B, subunit C	*	*	*	MBBAR_3c01930	2618697694	*	*	*	*	*	*	*	*	*	*	*		*	*	*		2682581272	*	*	*	*	*
24	24	0.833	energy-converting hydrogenase B, subunit D	MBFIL_09610	MBCUR_06240	MBCUT_13630	MBBAR_3c01940	2618697695	646533110	2595158187	2595205599	MBBTH_15150	2657040063	2620724596	640592881	MBBWO_06000	*	2553937635	2540854777		NL43_05420	Msp_1454	MSCUN_07370		2682581273	2655684419	Ga0129133_11170	2524161117	Ga0053424_10319	2667997467
25	25	0.856	energy-converting hydrogenase B, subunit E	MBFIL_09620	MBCUR_06230	MBCUT_13640	MBBAR_3c01950	2618697696	646533109	2595158186	2595205598	MBBTH_15140	2657040064	2620724595	640592880	MBBWO_06010	2558933872	2553937634	2540854776		NL43_05415	Msp_1453	MSCUN_07380		2682581274	2655684418	Ga0129133_11171	2524161116	Ga0053424_10318	2667997466
25	25	0.287	energy-converting hydrogenase B, subunit F	MBFIL_09630	MBCUR_06220	MBCUT_13650	MBBAR_3c01960	2618697697	646533108	2595158185	2595205597	MBBTH_15130	2657040065	2620724594	640592879	MBBWO_06020	2558933873	2553937633	2540854775		NL43_05410	Msp_1452	MSCUN_07390		2682581275	2655684417	Ga0129133_11172	2524161115	Ga0053424_10317	2667997465
6	6	0.167	energy-converting hydrogenase B, subunit G	MBFIL_09640	MBCUR_06210	MBCUT_13660	MBBAR_3c01970	2618697698	*	*	*	*	*	*	*	*	*	*	*		*	*	*		2682581276	*	*	*	*	*
21	21	0.802	energy-converting hydrogenase B, subunit H	MBFIL_09650	*	MBCUT_13670	MBBAR_3c01980	2618697699	646533106	2595158183	2595205595	MBBTH_15110	2657040067	2620724592	640592877	MBBWO_06040	2558933875	2553937631	2540854773		*	*	*		2682581277	2655684415	Ga0129133_11174	2524161113	Ga0053424_10315	2667997463
25	25	1	energy-converting hydrogenase B, subunit I	MBFIL_09660	MBCUR_06190	MBCUT_13680	MBBAR_3c01990	2618697700	646533105	2595158182	2595205594	MBBTH_15100	2657040068	2620724591	640592876	MBBWO_06050	2558933876	2553937630	2540854772		NL43_05395	Msp_1449	MSCUN_07420		2682581278	2655684414	Ga0129133_11175	2524161112	Ga0053424_10314	2667997462
13	13	0.194	energy-converting hydrogenase B, subunit J	*	*	MBCUT_13690	MBBAR_3c02000	2618697701	*	*	2595205593	MBBTH_15090	2657040069	2620724590	640592875	MBBWO_06060	*	*	*		*	*	*		2682581279	2655684413	*	*	Ga0053424_10313	2667997461
17	17	0.113	energy-converting hydrogenase B, subunit K	MBFIL_09680	MBCUR_06170	MBCUT_13700	MBBAR_3c02010	2618697702	*	*	2595205592	MBBTH_15080	2657040070	2620724589	640592874	MBBWO_06070	2558933878	2553937628	2540854770		*	*	*		*	2655684412	*	*	Ga0053424_10312	2667997460
25	25	0.149	energy-converting hydrogenase B, subunit L	MBFIL_09690	MBCUR_06160	MBCUT_13710	MBBAR_3c02020	2618697703	646533102	2595158179	2595205591	MBBTH_15070	2657040071	2620724588	640592873	MBBWO_06080	2558933879	2553937627	2540854769		NL43_05380	Msp_1446	MSCUN_07450		2682581283	2655684411	Ga0129133_11178	2524161109	Ga0053424_10311	2667997459
25	25	0.72	energy-converting hydrogenase B, subunit M	MBFIL_09700	MBCUR_06150	MBCUT_13720	MBBAR_3c02030	2618697704	646533101	2595158178	2595205590	MBBTH_15060	2657040072	2620724587	640592872	MBBWO_06090	2558933880	2553937626	2540854768		NL43_05375	Msp_1445	MSCUN_07460		2682582610	2655684410	Ga0129133_11179	2524161108	Ga0053424_10310	2667997458
25	25	1	energy-converting hydrogenase B, subunit N	MBFIL_09710	MBCUR_06140	MBCUT_13730	MBBAR_3c02040	2618697705	646533100	2595158177	2595205589	MBBTH_15050	2657040073	2620724586	640592871	MBBWO_06100	2558933881	2553937625	2540854767		NL43_05370	Msp_1444	MSCUN_07470		2682582608	2655684409	Ga0129133_11180	2524161107	Ga0053424_1039	2667997457
22	22	1	energy-converting hydrogenase B, subunit O	MBFIL_09720	MBCUR_06130	MBCUT_13740	MBBAR_3c02050	2618697706	646533099	2595158176	2595205588	MBBTH_15040	2657040074	2620724585	640592870	MBBWO_06110	2558933882	2553937624	2540854766		*	*	*		2682582607	2655684408	Ga0129133_11181	2524161106	Ga0053424_1038	2667997456
25	25	0.821	energy-converting hydrogenase B, subunit P	MBFIL_09730	MBCUR_06120	MBCUT_13750	MBBAR_3c02060	2618697707	646533098	2595158175	2595205587	MBBTH_15030	2657040075	2620724584	640592869	MBBWO_06120	2558933883	2553937623	2540854765		NL43_05360	Msp_1442	MSCUN_07490		2682580741	2655684407	Ga0129133_11182	2524161105	Ga0053424_1037	2667997455
25	25	1	energy-converting hydrogenase B, subunit Q	MBFIL_09740	MBCUR_06110	MBCUT_13760	MBBAR_3c02070	2618697708	646533097	2595158174	2595205586	MBBTH_15020	2657040076	2620724583	640592868	MBBWO_06130	2558933884	2553937622	2540854764		NL43_05325	Msp_1436	MSCUN_07550		2682580740	2655684406	Ga0129133_11183	2524161104	Ga0053424_1036	2667997454
6	6	0.667	conserved protein	MBFIL_04630	MBCUR_06100	MBCUT_13770	MBBAR_3c02080	2618697709	*	*	*	*	*	*	*	*	*	*	*		*	*	*		2682580739	*	*	*	*	*
1	1	1	adhesin-like protein	*	*	*	MBBAR_3c02090	*	*	*	*	*	*	*	*	*	*	*	*		*	*	*		*	*	*	*	*	*
3	5	0.4	transposase-like protein	*	*	*	MBBAR_4c00010,MBBAR_21c00010,MBBAR_17c00010	*	*	*	*	*	2657041094	*	*	*	*	*	*		*	*	*		*	*	Ga0129133_11776	*	*	*
6	6	0.167	putative peptidase	*	*	MBCUT_04440	MBBAR_4c00020	2618697102	*	*	*	*	*	*	*	*	2558933831	2553936698	2540854593		*	*	*		*	*	*	*	*	*
3	3	1	conserved protein	*	*	*	MBBAR_4c00050	2618697346	*	*	*	*	*	*	*	*	*	*	*		*	*	*		2682580821	*	*	*	*	*
4	4	1	conserved protein	*	*	MBCUT_02780	MBBAR_4c00060	2618698180	*	*	*	*	*	*	*	*	*	*	*		*	*	*		2682582362	*	*	*	*	*
4	4	1	putative PLP-dependent enzyme	*	MBCUR_04330	*	MBBAR_4c00070	2618698179	*	*	*	*	*	*	*	*	*	*	*		*	*	*		2682582363	*	*	*	*	*
19	19	0.684	putative methyltransferase	*	*	*	MBBAR_4c00080	2618698178	646532733	2595158339	2595205244	MBBTH_01890	2657041113	2620725776	640593378	MBBWO_01920	2558934059	2553938409	2540853763		*	*	*		2682582915	2655683792	Ga0129133_11496	2524160791	Ga0053424_13148	2667996899
3	3	1	hypothetical protein	*	*	*	MBBAR_4c00090	2618698177	*	*	*	*	*	*	*	*	*	*	*		*	*	*		2682581602	*	*	*	*	*
2	2	1	adhesin-like protein	*	*	*	MBBAR_4c00100	*	*	*	*	*	*	*	*	*	*	*	*		*	*	*		2682581603	*	*	*	*	*
5	5	1	putative pseudomurein-binding protein	*	MBCUR_08880	MBCUT_11630	MBBAR_4c00110	2618698176	*	*	*	*	*	*	*	*	*	*	*		*	*	*		2682582364	*	*	*	*	*
2	2	1	adhesin-like protein	*	*	*	MBBAR_4c00120	*	*	*	*	*	*	*	*	*	*	*	*		*	*	*		2682580783	*	*	*	*	*
2	2	1	conserved protein	*	*	MBCUT_03560	MBBAR_4c00130	*	*	*	*	*	*	*	*	*	*	*	*		*	*	*		*	*	*	*	*	*
1	1	1	putative flavodoxin	*	*	*	MBBAR_4c00140	*	*	*	*	*	*	*	*	*	*	*	*		*	*	*		*	*	*	*	*	*
4	4	1	conserved protein	*	*	MBCUT_15240	MBBAR_4c00150	2618698175	*	*	*	*	*	*	*	*	*	*	*		*	*	*		2682583022	*	*	*	*	*
1	1	1	conserved protein	*	*	*	MBBAR_4c00160	*	*	*	*	*	*	*	*	*	*	*	*		*	*	*		*	*	*	*	*	*
22	22	1	putative ATPase	*	MBCUR_05630	*	MBBAR_4c00170	2618698173	646531632	2595159054	2595205044	MBBTH_15680	2657040587	2620726490	640592348	MBBWO_12600	2558934999	2553937476	2540854620		NL43_04080	Msp_0192	MSCUN_01180		*	2655682710	Ga0129133_111425	2524159641	Ga0053424_1561	2667995971
4	4	1	conserved protein	*	MBCUR_05620	*	MBBAR_4c00180	2618698172	*	*	*	*	*	*	*	*	*	*	*		*	*	*		2682582289	*	*	*	*	*
3	3	1	conserved protein	*	*	*	MBBAR_4c00190	2618698171	*	*	*	*	*	*	*	*	*	*	*		*	*	*		2682582290	*	*	*	*	*
3	3	1	conserved protein	*	*	*	MBBAR_4c00200	2618698170	*	*	*	*	*	*	*	*	*	*	*		*	*	*		2682582292	*	*	*	*	*
1	1	1	conserved protein	*	*	*	MBBAR_4c00210	*	*	*	*	*	*	*	*	*	*	*	*		*	*	*		*	*	*	*	*	*
1	1	1	conserved protein	*	*	*	MBBAR_4c00220	*	*	*	*	*	*	*	*	*	*	*	*		*	*	*		*	*	*	*	*	*
1	1	1	conserved protein	*	*	*	MBBAR_4c00230	*	*	*	*	*	*	*	*	*	*	*	*		*	*	*		*	*	*	*	*	*
1	1	1	conserved protein	*	*	*	MBBAR_4c00240	*	*	*	*	*	*	*	*	*	*	*	*		*	*	*		*	*	*	*	*	*
1	1	1	endonuclease	*	*	*	MBBAR_4c00250	*	*	*	*	*	*	*	*	*	*	*	*		*	*	*		*	*	*	*	*	*
24	27	0.235	glutamate dehydrogenase	*	MBCUR_09250	MBCUT_11100	MBBAR_4c00260,MBBAR_6c00350	2.6187e+09	646532854	2595158201	2595203472	MBBTH_13220	2657039424	2620724342	640592689	MBBWO_07810	2558934551	2553937247	2540854036		NL43_05235	Msp_1416	MSCUN_00050		2.68258e+09	2655684169	Ga0129133_11413	2524160878	Ga0053424_102123	2667997272
23	23	0.13	endonuclease	MBFIL_06890	MBCUR_19900	MBCUT_10930	MBBAR_4c00270	2618698167	646532639	2595159706	2595205788	MBBTH_02620	2657041154	2620725814	640593299	MBBWO_09550	2558933579	2553936946	2540854345		NL43_03100	*	*		2682582052	2655683908	Ga0129133_11590	2524160389	Ga0053424_13186	2667996945
23	23	1	SSU ribosomal protein S17P	MBFIL_01670	MBCUR_13170	MBCUT_02580	MBBAR_4c00280	2618698166	646532764	2595158331	2595203583	MBBTH_12170	2657040701	*	640592632	MBBWO_03270	2558934071	2553938393	2540853747		NL43_00825	Msp_0106	MSCUN_11770		2682583063	2655684083	Ga0129133_11488	2524160806	*	2667997114
6	6	0.333	chorismate mutase	MBFIL_01680	*	MBCUT_02570	MBBAR_4c00290	2618698165	*	*	*	*	*	*	*	MBBWO_03280	*	*	*		*	*	*		2682583064	*	*	*	*	*
22	22	0.864	shikimate kinase	MBFIL_01690	MBCUR_13190	MBCUT_02560	MBBAR_4c00300	2618698164	646532767	2595158328	2595203581	MBBTH_12210	2657040698	2620724271	640592634	MBBWO_03290	2558934073	2553938391	2540853745		*	*	*		2682583065	2655684085	Ga0129133_11485	2524160809	Ga0053424_10252	2667997116
8	8	0.323	putative protease	*	MBCUR_13200	MBCUT_02500	MBBAR_4c00310	2618698163	*	*	*	*	*	*	*	*	2558934074	2553938390	2540853744		*	*	*		2682581997	*	*	*	*	*
1	1	1	hypothetical protein	*	*	*	MBBAR_4c00320	*	*	*	*	*	*	*	*	*	*	*	*		*	*	*		*	*	*	*	*	*
4	4	1	putative protein-L-isoaspartate O-methyltransferase	*	*	MBCUT_03460	MBBAR_4c00330	2618698160	*	*	*	*	*	*	*	*	*	*	*		*	*	*		2682581994	*	*	*	*	*
1	1	1	putative pseudomurein-binding protein	*	*	*	MBBAR_4c00340	*	*	*	*	*	*	*	*	*	*	*	*		*	*	*		*	*	*	*	*	*
25	25	1	helicase	MBFIL_08380	MBCUR_13240	MBCUT_02450	MBBAR_4c00350	2618698159	646532772	2595158323	2595203577	MBBTH_12250	2657040694	2620724278	640592638	MBBWO_03330	2558934081	2553938382	2540853736		NL43_00795	Msp_0100	MSCUN_11830		2682581993	2655684089	Ga0129133_11480	2524160814	Ga0053424_10259	2667997120
22	22	0.818	molybdenum cofactor biosynthesis protein C	MBFIL_08390	MBCUR_13230	MBCUT_02460	MBBAR_4c00360	2618698157	646532771	2595158324	2595204548	MBBTH_19720	2657040786	2620725567	640593181	MBBWO_14680	2558934080	2553938383	2540853737		*	*	*		2682581992	2655684560	Ga0129133_11481	2524160813	Ga0053424_1265	2667995675
22	22	0.455	glycosyltransferase, family 4	MBFIL_08400	MBCUR_03540	MBCUT_02470	MBBAR_4c00370	2618698156	646532770	2595158325	2595203580	MBBTH_12220	2657040697	2620724273	640592635	MBBWO_03300	2558934077	2553938385	2540853739		*	*	*		2682583215	2655684086	Ga0129133_11482	2524160812	Ga0053424_10254	2667997117
21	21	0.283	cobalt-precorrin-6A synthase	MBFIL_08410	MBCUR_13220	MBCUT_02480	MBBAR_4c00380	2618698155	*	*	2595203579	MBBTH_12230	2657040696	2620724274	640592636	MBBWO_03310	2558934076	2553938388	2540853742		NL43_00805	Msp_0102	MSCUN_11810		2682583172	2655684087	*	*	Ga0053424_10255	2667997118
25	25	0.231	thioredoxin	MBFIL_01700	MBCUR_13210	MBCUT_02490	MBBAR_4c00390	2618698154	646532769	2595158326	2595203578	MBBTH_12240	2657040695	2620724276	640592637	MBBWO_03320	2558934075	2553938389	2540853743		NL43_00810	Msp_0103	MSCUN_11800		2682582397	2655684088	Ga0129133_11483	2524160811	Ga0053424_10257	2667997119
4	4	1	conserved protein	*	*	MBCUT_02440	MBBAR_4c00400	2618698153	*	*	*	*	*	*	*	*	*	*	*		*	*	*		2682582398	*	*	*	*	*
3	3	1	conserved protein	*	*	*	MBBAR_4c00410	2618698152	*	*	*	*	*	*	*	*	*	*	*		*	*	*		2682582399	*	*	*	*	*
4	4	1	conserved protein	*	*	MBCUT_02420	MBBAR_4c00420	2618698151	*	*	*	*	*	*	*	*	*	*	*		*	*	*		2682582400	*	*	*	*	*
12	12	0.241	conserved protein	MBFIL_08350	MBCUR_13260	MBCUT_02410	MBBAR_4c00430	2618698150	*	2595158321	*	*	*	*	*	*	2558934084	2553938379	2540853733		*	*	*		2682582401	*	Ga0129133_11478	2524160816	*	*
2	2	1	hypothetical protein	*	*	*	MBBAR_4c00440	2618698147	*	*	*	*	*	*	*	*	*	*	*		*	*	*		*	*	*	*	*	*
6	6	0.333	deoxyribose-phosphate aldolase	MBFIL_08330	MBCUR_13280	MBCUT_02390	MBBAR_4c00450	2618698148	*	*	*	*	*	*	*	*	*	*	*		*	*	*		2682582935	*	*	*	*	*
24	24	0.81	histone acetyltransferase	MBFIL_08340	MBCUR_13270	MBCUT_02400	MBBAR_4c00460	2618698149	646532775	2595158320	2595203574	MBBTH_12280	2657040691	2620724281	640592641	MBBWO_03370	2558934085	2553938378	2540853732		*	Msp_0372	MSCUN_14130		2682583005	2655684092	Ga0129133_11477	2524160817	Ga0053424_10262	2667997123
3	3	1	hypothetical protein	*	*	*	MBBAR_4c00470	2618698146	*	*	*	*	*	*	*	*	*	*	*		*	*	*		2682582934	*	*	*	*	*
2	2	1	putative pseudomurein-binding protein	*	*	*	MBBAR_4c00480	2618698145	*	*	*	*	*	*	*	*	*	*	*		*	*	*		*	*	*	*	*	*
22	25	0.114	FO synthase, subunit 2	MBFIL_08290	MBCUR_13320	MBCUT_02320	MBBAR_4c00490,MBBAR_4c00570	2.6187e+09	646532346	2595159655	2595205699	MBBTH_06820	2657039815	2620726081	640591861	MBBWO_11380	2558934853	2553937310	2540853974		*	*	*		2.68258e+09	2655683312	Ga0129133_11998	2524160315	Ga0053424_13569	2667996630
1	1	1	adhesin-like protein	*	*	*	MBBAR_4c00510	*	*	*	*	*	*	*	*	*	*	*	*		*	*	*		*	*	*	*	*	*
3	3	1	conserved protein	*	*	*	MBBAR_4c00530	2618698140	*	*	*	*	*	*	*	*	*	*	*		*	*	*		2682583000	*	*	*	*	*
22	25	0.517	histone	MBFIL_08300	MBCUR_13310	MBCUT_02330	MBBAR_4c00560	2618698135	646532779	*	2595203570	MBBTH_12320	2657040687	2620724286	640592645	MBBWO_03410	2558934089	2553938374	2540853728		NL43_06740	Msp_0518,Msp_0122	MSCUN_03370,MSCUN_11620,MSCUN_13610		*	2655684096	*	2524160821	Ga0053424_10267	2667997127
25	25	0.717	putative 2-methylthioadenine synthetase	MBFIL_08280	MBCUR_13330	MBCUT_02310	MBBAR_4c00580	2618698132	646532780	2595159791	2595203569	MBBTH_12330	2657040686	2620724287	640592646	MBBWO_03420	2558934090	2553938372	2540853727		NL43_05010	Msp_0376	MSCUN_14170		2682582380	2655684097	Ga0129133_11472	2524160822	Ga0053424_10268	2667997128
22	22	0.721	conserved protein	MBFIL_08270	MBCUR_13340	MBCUT_02300	MBBAR_4c00590	2618698131	646532781	2595159790	2595203568	MBBTH_12340	2657040685	2620724288	640592647	MBBWO_03430	2558934091	2553938363	2540853717		*	*	*		2682582378	2655684098	Ga0129133_11471	2524160823	Ga0053424_10269	2667997129
22	22	1	isopropylmalate dehydratase, small subunit	MBFIL_08260	MBCUR_13350	MBCUT_17480	MBBAR_4c00600	2618698130	646532782	2595159789	2595203567	MBBTH_12350	2657040684	*	640592648	MBBWO_03440	2558934092	2553938362	2540853716		NL43_05020	Msp_0374	MSCUN_14150		*	2655684099	Ga0129133_11470	2524160824	*	2667997130
1	1	1	conserved protein	*	*	*	MBBAR_4c00610	*	*	*	*	*	*	*	*	*	*	*	*		*	*	*		*	*	*	*	*	*
1	1	1	conserved protein	*	*	*	MBBAR_4c00620	*	*	*	*	*	*	*	*	*	*	*	*		*	*	*		*	*	*	*	*	*
3	3	1	ribofuranosylaminobenzene 5`-phosphate synthase	*	*	*	MBBAR_4c00630	2618698129	*	*	*	*	*	*	*	*	*	*	*		*	*	*		2682581660	*	*	*	*	*
25	25	1	putative Fe-S oxidoreductase	MBFIL_08240	MBCUR_15950	MBCUT_17500	MBBAR_4c00640	2618698128	646532784	2595159787	2595203565	MBBTH_12360	2657040683	2620724290	640592650	MBBWO_03450	2558934096	2553938359	2540853713		NL43_04970	Msp_0384	MSCUN_14250		2682581659	2655684101	Ga0129133_11468	2524160826	Ga0053424_10271	2667997131
7	7	0.144	conserved protein	MBFIL_08230	*	MBCUT_17510	MBBAR_4c00650	2618698127	*	2595159785	*	*	*	*	*	*	*	*	*		*	*	*		2682581657	*	Ga0129133_11466	*	*	*
10	10	0.459	conserved protein	MBFIL_13470	MBCUR_00050	MBCUT_17520	MBBAR_4c00660	2618698126	646532787	2595159784	*	*	*	*	*	*	*	*	*		*	*	*		2682581656	*	Ga0129133_11465	2524160829	*	*
22	22	1	transcriptional regulator	MBFIL_13460	MBCUR_00040	MBCUT_17750	MBBAR_4c00670	2618698125	646532788	2595159783	2595203562	MBBTH_12380	2657040681	2620724292	640592652	MBBWO_03470	2558934098	2553938353	2540853708		*	*	*		2682581655	2655684104	Ga0129133_11464	2524160830	Ga0053424_10273	2667997133
1	1	1	putative ATP-utilizing enzyme	*	*	*	MBBAR_4c00680	*	*	*	*	*	*	*	*	*	*	*	*		*	*	*		*	*	*	*	*	*
25	27	0.395	putative UDP-N-acetylglucosamine 2-epimerase	MBFIL_13440	MBCUR_17170	MBCUT_17770	MBBAR_4c00690	2618698122	646532790	2595159781	2.59521e+09	MBBTH_12400	2657040679	2620724295	640592654	MBBWO_03490	2558934100	2553938351	2540853706		NL43_04950	Msp_0217	MSCUN_14300		2682582589	2655684106	Ga0129133_11462	2524160832	Ga0053424_10276	2.668e+09
4	4	0.5	transglutaminase-like protein	*	*	MBCUT_18410	MBBAR_4c00700	2618698121	*	*	*	*	*	*	*	*	*	*	*		*	*	*		2682582020	*	*	*	*	*
2	2	1	adhesin-like protein	*	*	*	MBBAR_4c00710	*	*	*	*	*	*	*	*	*	*	*	*		*	*	*		2682582023	*	*	*	*	*
1	1	1	hypothetical protein	*	*	*	MBBAR_4c00720	*	*	*	*	*	*	*	*	*	*	*	*		*	*	*		*	*	*	*	*	*
1	1	1	adhesin-like protein	*	*	*	MBBAR_4c00730	*	*	*	*	*	*	*	*	*	*	*	*		*	*	*		*	*	*	*	*	*
1	1	1	conserved protein	*	*	*	MBBAR_4c00740	*	*	*	*	*	*	*	*	*	*	*	*		*	*	*		*	*	*	*	*	*
1	1	1	adhesin-like protein	*	*	*	MBBAR_5c00010	*	*	*	*	*	*	*	*	*	*	*	*		*	*	*		*	*	*	*	*	*
3	3	1	putative phosphoesterase	*	*	*	MBBAR_5c00020	2618698544	*	*	*	*	*	*	*	*	*	*	*		*	*	*		2682581217	*	*	*	*	*
4	4	1	hypothetical protein	*	*	MBCUT_08220	MBBAR_5c00030	2618698545	*	*	*	*	*	*	*	*	*	*	*		*	*	*		2682583130	*	*	*	*	*
25	25	0.255	putative transcriptional regulator of mcr operon	MBFIL_06150	MBCUR_03650	MBCUT_08210	MBBAR_5c00040	2618698546	646532133	2595159008	2595205102	MBBTH_05200	2657041057	2620725671	640593437	MBBWO_01410	2558934817	2553937340	2540853946		NL43_04915	Msp_0394	MSCUN_14370		2682583131	2655683729	Ga0129133_111043	2524160146	Ga0053424_1294	2667996338
25	25	1	amidophosphoribosyltransferase	MBFIL_14530	MBCUR_12560	MBCUT_19740	MBBAR_5c00050	2618698547	646532550	2595158766	2595205064	MBBTH_04850	2657041019	2620726048	640593528	MBBWO_01040	2558934802	2553937353	2540853933		NL43_02320	Msp_1122	MSCUN_01700		2682583121	2655683694	Ga0129133_11664	2524160480	Ga0053424_13536	2667996374
2	2	1	conserved protein	*	*	*	MBBAR_5c00060	2618698548	*	*	*	*	*	*	*	*	*	*	*		*	*	*		*	*	*	*	*	*
24	24	1	LSU ribosomal protein L37E	MBFIL_05790	MBCUR_12580	MBCUT_19770	MBBAR_5c00070	2618698549	646532361	2595159599	2595203794	MBBTH_07850	2657040999	2620725056	640591964	MBBWO_10600	2558934888	2553937282	2540854001		NL43_02075	Msp_1174	*		2682583066	2655683188	Ga0129133_11844	2524160171	Ga0053424_11238	2667996722
25	25	1	small nuclear ribonucleoprotein	MBFIL_05780	MBCUR_12590	MBCUT_19780	MBBAR_5c00080	2618698550	646532362	2595159600	2595203795	MBBTH_07860	2657041000	2620725057	640591965	MBBWO_10590	2558934887	2553937283	2540854000		NL43_02070	Msp_1175	MSCUN_16000		2682583067	2655683187	Ga0129133_11843	2524160170	Ga0053424_11239	2667996723
3	3	1	conserved protein	*	*	*	MBBAR_5c00090	2618698551	*	*	*	*	*	*	*	*	*	*	*		*	*	*		2682583068	*	*	*	*	*
3	3	1	putative cation transporter	*	*	*	MBBAR_5c00100	2618698552	*	*	*	*	*	*	*	*	*	*	*		*	*	*		2682582425	*	*	*	*	*
25	25	0.84	putative RNA-binding protein	MBFIL_05770	MBCUR_12600	MBCUT_13900	MBBAR_5c00110	2618698553	646532364	2595159603	2595203797	MBBTH_07880	2657041002	2620725061	640591966	MBBWO_10580	2558934886	2553937284	2540853999		NL43_02065	Msp_1176	MSCUN_15990		2682582426	2655683185	Ga0129133_11840	2524160167	Ga0053424_11243	2667996725
22	22	1	conserved protein	MBFIL_05760	MBCUR_12610	MBCUT_13910	MBBAR_5c00120	2618698554	646532363	2595159602	2595203798	MBBTH_07890	2657041003	2620725062	640591967	MBBWO_10570	2558934885	2553937285	2540853998		*	*	*		2682582427	2655683184	Ga0129133_11841	2524160168	Ga0053424_11244	2667996726
3	3	1	hypothetical protein	*	*	*	MBBAR_5c00130	2618698555	*	*	*	*	*	*	*	*	*	*	*		*	*	*		2682582428	*	*	*	*	*
18	18	0.889	conserved protein	*	MBCUR_04340	MBCUT_13930	MBBAR_5c00140	2618698556	646532397	2595159605	2595203800	MBBTH_07910	*	*	640591969	MBBWO_10550	2558934882	2553937288	2540853995		*	*	*		2682582215	2655683182	Ga0129133_11838	2524160165	*	2667996728
1	1	1	hypothetical protein	*	*	*	MBBAR_5c00150	*	*	*	*	*	*	*	*	*	*	*	*		*	*	*		*	*	*	*	*	*
19	19	1	acyl-CoA synthetases (AMP forming)	MBFIL_04480	MBCUR_19090	MBCUT_14030	MBBAR_5c00160	2618698558	646532408	2595159614	2595205694	MBBTH_03920	2657040197	2620724834	640591807	MBBWO_10960	*	*	*		*	*	*		2682582217	2655683309	Ga0129133_11829	2524160341	Ga0053424_1083	2667996429
16	16	0.813	putative thioesterase	MBFIL_04490	MBCUR_19080	MBCUT_14020	MBBAR_5c00170	2618698559	*	2595159613	*	*	*	*	640591916	MBBWO_10950	2558934265	2553937180	2540854099		NL43_01955	Msp_1198	MSCUN_05230		2682582219	*	Ga0129133_11830	*	*	*
19	19	1	transcriptional regulator	MBFIL_04500	MBCUR_19070	MBCUT_14010	MBBAR_5c00180	2618698560	646532407	2595159612	2595205696	MBBTH_03930	2657040199	2620724835	640591808	MBBWO_10940	*	*	*		*	*	*		2682582220	2655683307	Ga0129133_11831	2524160340	Ga0053424_1084	2667996428
2	2	1	conserved protein	*	*	*	MBBAR_5c00190	2618698561	*	*	*	*	*	*	*	*	*	*	*		*	*	*		*	*	*	*	*	*
25	33	0.226	ammonium transporter	MBFIL_13230,MBFIL_02400	MBCUR_10970	MBCUT_13990,MBCUT_11090	MBBAR_5c00200,MBBAR_12c00350	2.6187e+09	646532405	2595159610	2.5952e+09	MBBTH_08710	2.65704e+09	2620725109	640592017	MBBWO_10150	2.55893e+09	2553937181	2540854098		NL43_07725	Msp_0663	MSCUN_06450		2682580795	2.65568e+09	Ga0129133_11833	2524160338	Ga0053424_1151	2667996785
25	35	0.112	nitrogen regulatory protein	MBFIL_02390	MBCUR_01960,MBCUR_10960	MBCUT_13970	MBBAR_5c00210,MBBAR_12c00340	2.6187e+09	646532404	2595159609	2.5952e+09	MBBTH_08720,MBBTH_05370	2.65704e+09	2620725106	640592016	MBBWO_10160	2558934957	2553937182	2540854097		NL43_07730	Msp_0666,Msp_0664	MSCUN_01460,MSCUN_06460		2682580794	2.65568e+09	Ga0129133_11834	2524160337	Ga0053424_11412	2.668e+09
20	20	0.76	putative helicase	MBFIL_02380	MBCUR_03290	MBCUT_13940	MBBAR_5c00220	*	646532399	2595159607	2595205114	MBBTH_05330	2657041066	*	640593405	MBBWO_01680	*	2553937289	2540853994		NL43_02055	Msp_1178	MSCUN_15970		*	2655683743	Ga0129133_11836	2524160163	*	2667996319
16	16	1	conserved protein	*	*	*	MBBAR_5c00230	2618698571	646532093	2595159175	2595204020	MBBTH_16760	2657040659	2620725006	640592891	MBBWO_02670	*	*	*		*	*	*		2682580787	2655684203	Ga0129133_111081	2524160112	Ga0053424_11139	2667997321
1	1	1	hypothetical protein	*	*	*	MBBAR_5c00240	*	*	*	*	*	*	*	*	*	*	*	*		*	*	*		*	*	*	*	*	*
1	1	1	hypothetical protein	*	*	*	MBBAR_5c00250	*	*	*	*	*	*	*	*	*	*	*	*		*	*	*		*	*	*	*	*	*
1	1	1	adhesin-like protein	*	*	*	MBBAR_5c00260	*	*	*	*	*	*	*	*	*	*	*	*		*	*	*		*	*	*	*	*	*
4	4	0.5	putative protease	*	*	MBCUT_20810	MBBAR_5c00270	2618698572	*	*	*	*	*	*	*	*	*	*	*		*	*	*		2682580785	*	*	*	*	*
3	3	1	putative peptidoglycan-binding protein	*	*	*	MBBAR_5c00280	2618698573	*	*	*	*	*	*	*	*	*	*	*		*	*	*		2682580784	*	*	*	*	*
1	1	1	hypothetical protein	*	*	*	MBBAR_5c00290	*	*	*	*	*	*	*	*	*	*	*	*		*	*	*		*	*	*	*	*	*
1	1	1	conserved protein	*	*	*	MBBAR_5c00300	*	*	*	*	*	*	*	*	*	*	*	*		*	*	*		*	*	*	*	*	*
4	4	1	conserved protein	MBFIL_03040	*	*	MBBAR_5c00310	2618698578	*	*	*	*	*	*	*	*	*	*	*		*	*	*		2682580778	*	*	*	*	*
3	3	1	hypothetical protein	*	*	*	MBBAR_5c00320	2618698579	*	*	*	*	*	*	*	*	*	*	*		*	*	*		2682580777	*	*	*	*	*
2	2	1	conserved protein	*	*	*	MBBAR_5c00330	*	*	*	*	*	*	*	*	*	*	*	*		*	*	*		2682581549	*	*	*	*	*
19	19	1	pyridoxal biosynthesis protein	MBFIL_10660	MBCUR_00190	MBCUT_14050	MBBAR_5c00340	2618698581	*	2595159619	2595203886	*	2657041032	2620726021	*	MBBWO_01160	2558934261	2553937177	2540854102		NL43_00655	Msp_0072	MSCUN_12120		2682582159	*	Ga0129133_11824	*	Ga0053424_1359	*
13	13	0.154	conserved protein	*	MBCUR_09740	MBCUT_08550	MBBAR_5c00350	2618698582	*	*	2595205077	MBBTH_04980	2657041034	*	640593461	*	2558934260	2553937176	2540854103		*	*	*		*	2655683707	*	*	*	2667996361
22	22	1	phosphoribosylformimino-5-aminoimidazole carboxamide ribonucleotide isomerase-like protein	MBFIL_10680	MBCUR_09730	MBCUT_08540	MBBAR_5c00360	2618698583	646532417	2595159102	2595205078	MBBTH_04990	2657041035	2620726018	640593459	MBBWO_01190	2558934259	2553937175	2540854105		*	*	*		2682582158	2655683708	Ga0129133_11816	2524160352	Ga0053424_1356	2667996359
3	3	1	putative ion channel protein	*	*	*	MBBAR_5c00370	2618698584	*	*	*	*	*	*	*	*	*	*	*		*	*	*		2682582157	*	*	*	*	*
14	14	0.303	efflux pump	MBFIL_06390	MBCUR_00210	MBCUT_08520	MBBAR_5c00380	2618698585	*	*	2595205604	*	2657040059	2620724600	640592886	*	*	*	*		NL43_02930	Msp_1336	*		2682582156	2655684426	*	*	Ga0053424_10323	*
17	17	0.118	conserved protein	MBFIL_10700	MBCUR_09710	MBCUT_08510	MBBAR_5c00390	2618698586	*	*	2595205005	MBBTH_15880	2657040558	2620725281	640592382	MBBWO_12910	*	2553937425	2540853866		*	*	*		2682582749	2655682681	*	*	Ga0053424_12121	2667995944
25	27	0.358	ferrous iron transport, subunit B	MBFIL_10710	MBCUR_09700	MBCUT_08500	MBBAR_5c00400	2618698587	646531607	2595159031	2595205003	MBBTH_15910,MBBTH_15900	2657040556	2620725283	640592384	MBBWO_12930	2558934485	2553937426	2540853865		NL43_05340	Msp_1440	MSCUN_07510		2682582750	2.65568e+09	Ga0129133_111448	2524159619	Ga0053424_12123	2667995942
21	21	1	ferrous iron transport, subunit A	MBFIL_10720	MBCUR_09690	MBCUT_08490	MBBAR_5c00410	2618698588	646531606	2595159030	2595205004	MBBTH_15890	2657040557	2620725282	640592383	MBBWO_12920	2558934484	2553937427	2540853864		*	*	*		*	2655682680	Ga0129133_111449	2524159618	Ga0053424_12122	2667995943
5	5	1	conserved protein	MBFIL_10730	MBCUR_09680	MBCUT_08460	MBBAR_5c00420	2618698589	*	*	*	*	*	*	*	*	*	*	*		*	*	*		*	*	*	*	*	*
4	4	1	acetyltransferase	*	MBCUR_16820	MBCUT_19440	MBBAR_5c00430	2618698590	*	*	*	*	*	*	*	*	*	*	*		*	*	*		*	*	*	*	*	*
3	3	1	conserved protein	*	*	MBCUT_08450	MBBAR_5c00440	2618698591	*	*	*	*	*	*	*	*	*	*	*		*	*	*		*	*	*	*	*	*
21	21	0.857	prefoldin, beta subunit	MBFIL_10750	MBCUR_19540	MBCUT_08440	MBBAR_5c00450	2618698592	646532427	2595159087	2595205080	MBBTH_05010	2657041037	2620726016	640593457	MBBWO_01230	2558934251	2553937169	2540854111		*	*	*		*	2655683710	Ga0129133_11799	2524160362	Ga0053424_1354	2667996357
18	18	0.611	conserved protein	MBFIL_10760	*	*	MBBAR_5c00460	2618698593	*	2595159086	2595205081	MBBTH_05020	2657041038	2620726015	640593456	MBBWO_01240	2558934250	2553937168	2540854112		*	*	*		2682581571	2655683711	Ga0129133_11798	*	Ga0053424_1353	2667996356
3	3	1	putative exosome subunit/U3 small nucleolar ribonucleoprotein component	*	*	MBCUT_08430	MBBAR_5c00470	*	*	*	*	*	*	*	*	*	*	*	*		*	*	*		2682581570	*	*	*	*	*
10	10	0.8	DNA-directed RNA polymerase II, subunit RPC10	*	*	*	MBBAR_5c00480	2618698596	646532430	*	2595205083	*	2657041040	*	640593454	*	*	*	2540854114		NL43_01690	*	MSCUN_02000		2682581569	*	*	*	*	*
25	25	1	LSU ribosomal protein L37AE	MBFIL_10780	MBCUR_19510	MBCUT_08420	MBBAR_5c00490	2618698597	646532431	2595159084	2595205084	MBBTH_05040	2657041041	2620726013	640593453	MBBWO_01260	2558934248	2553937166	2540854115		NL43_01695	Msp_1253	MSCUN_02010		2682581568	2655683713	Ga0129133_11796	2524160364	Ga0053424_1351	2667996354
22	22	1	ribosomal RNA-processing protein RRP42	MBFIL_10790	MBCUR_19500	MBCUT_18750	MBBAR_5c00500	2618698598	646532432	2595159083	2595203857	MBBTH_08640	2657040304	2620725116	640592024	MBBWO_10080	2558934247	2553937165	2540854116		*	*	*		2682581567	2655683131	Ga0129133_11795	2524160365	Ga0053424_1158	2667996792
25	25	1	ribosomal RNA-processing protein RRP41/SKI6	MBFIL_10800	MBCUR_19490	MBCUT_18760	MBBAR_5c00510	2618698599	646532433	2595159082	2595203858	MBBTH_08630	2657040305	2620725117	640592025	MBBWO_10070	2558934246	2553937164	2540854117		NL43_01705	Msp_1251	MSCUN_02040		2682581566	2655683130	Ga0129133_11794	2524160366	Ga0053424_1159	2667996793
3	3	1	ribosomal RNA-processing protein RRP4	*	*	*	MBBAR_5c00520	2618698600	*	*	*	*	*	*	*	*	*	*	*		*	*	*		2682581565	*	*	*	*	*
25	25	1	exosome subunit	MBFIL_10840	MBCUR_19470	MBCUT_18780	MBBAR_5c00530	2618698601	646532435	2595159080	2595203860	MBBTH_08610	2657040307	2620725119	640592027	MBBWO_10050	2558934244	2553937162	2540854119		NL43_01715	Msp_1249	MSCUN_02060		2682581563	2655683128	Ga0129133_11792	2524160368	Ga0053424_11511	2667996795
25	25	0.88	proteasome, subunit alpha	MBFIL_10850	MBCUR_19460	MBCUT_18790	MBBAR_5c00540	2618698602	646532437	2595159079	2595203861	MBBTH_08600	2657040308	2620725120	640592028	MBBWO_10040	2558934243	2553937161	2540854120		NL43_01720	Msp_1248	MSCUN_02070		2682581561	2655683127	Ga0129133_11791	2524160369	Ga0053424_11512	2667996796
1	1	1	ribonuclease P, component 2	*	*	*	MBBAR_5c00550	*	*	*	*	*	*	*	*	*	*	*	*		*	*	*		*	*	*	*	*	*
12	12	0.203	ribonuclease P, component 3	MBFIL_10870	*	MBCUT_08170	MBBAR_5c00560	2618698604	646532440	2595159076	*	*	*	*	*	*	2558934241	2553937159	2540854122		*	*	*		2682582944	*	Ga0129133_11788	2524160372	*	*
22	22	0.627	exosome subunit	MBFIL_10880	MBCUR_10180	MBCUT_08160	MBBAR_5c00570	2618698605	646532441	2595159075	2595204226	MBBTH_08030	2657040356	2620725182	640592081	MBBWO_02280	2558934240	2553937158	2540854123		*	*	*		2682582945	2655683060	Ga0129133_11786	2524160373	Ga0053424_11711	2667996271
25	25	1	LSU ribosomal protein L15E	MBFIL_10890	MBCUR_10170	MBCUT_08150	MBBAR_5c00580	2618698606	646532442	2595159074	2595204227	MBBTH_08020	2657040357	2620725183	640592082	MBBWO_02290	2558934239	2553937157	2540854124		NL43_01745	Msp_1243	MSCUN_02120		2682582119	2655683059	Ga0129133_11785	2524160374	Ga0053424_11712	2667996270
2	2	1	conserved protein	*	*	*	MBBAR_5c00590	*	*	*	*	*	*	*	*	*	*	*	*		*	*	*		2682582117	*	*	*	*	*
22	22	0.845	conserved protein	MBFIL_15500	MBCUR_10160	MBCUT_08140	MBBAR_5c00600	2618698607	646532462	2595159272	2595205411	MBBTH_08170	2657040352	2620725177	640592080	MBBWO_02270	2558934238	2553937156	2540854125		*	*	*		2682582966	2655683079	Ga0129133_11750	2524161249	Ga0053424_1176	2667996837
1	1	1	adhesin-like protein	*	*	*	MBBAR_5c00610	*	*	*	*	*	*	*	*	*	*	*	*		*	*	*		*	*	*	*	*	*
17	17	1	glycosyltransferase, family 4	MBFIL_15480	*	MBCUT_07100	MBBAR_5c00620	2618698609	646532458	2595159531	*	*	*	*	*	MBBWO_02300	2558934236	2553937152	2540854129		NL43_00585	Msp_0057	MSCUN_12320		2682581664	*	Ga0129133_11764	2524161245	*	2667996267
3	3	1	conserved protein	*	*	*	MBBAR_5c00630	2618698610	*	*	*	*	*	*	*	*	*	*	*		*	*	*		2682581665	*	*	*	*	*
16	16	1	putative nucleoside-diphosphate-sugar epimerase	MBFIL_15470	*	MBCUT_07110	MBBAR_5c00640	2618698611	646532468	2595159277	*	*	*	*	*	MBBWO_02330	2558934235	2553937151	2540854130		NL43_00590	Msp_0058	MSCUN_12310		*	*	Ga0129133_11747	2524161253	*	2667996251
22	22	1	CBS domain-containing protein	MBFIL_03610	MBCUR_10150	MBCUT_07290	MBBAR_5c00650	2618698612	646532470	2595159278	2595204240	MBBTH_11610	2657039705	2620725206	640592089	MBBWO_02340	2558934232	2553937150	2540854131		*	*	*		2682581670	2655683045	Ga0129133_11746	2524161256	Ga0053424_1188	2667996250
13	13	0.563	polyferredoxin	MBFIL_03600	MBCUR_10140	MBCUT_07300	MBBAR_5c00660	2618698613	646532471	2595159279	*	*	*	*	*	*	2558934231	2553937149	2540854132		*	*	*		2682581671	*	Ga0129133_11745	2524161257	*	*
22	22	0.742	energy-converting hydrogenase A, subunit T	MBFIL_03590	MBCUR_10130	MBCUT_07310	MBBAR_5c00670	2618698614	646532472	2595159280	2595204242	MBBTH_11590	2657039707	2620725208	640592091	MBBWO_02360	2558934230	2553937148	2540854133		*	*	*		2682582947	2655683043	Ga0129133_11744	2524161258	Ga0053424_11810	2667996248
25	25	1	energy-converting hydrogenase A, subunit S	MBFIL_03580	MBCUR_10120	MBCUT_07320	MBBAR_5c00680	2618698615	646532473	2595159281	2595204243	MBBTH_11580	2657039708	2620725209	640592092	MBBWO_02370	2558934229	2553937147	2540854134		NL43_00645	Msp_0070	MSCUN_12140		2682582948	2655683042	Ga0129133_11743	2524161259	Ga0053424_11811	2667996247
10	10	0.283	energy-converting hydrogenase A, subunit R	MBFIL_03550	MBCUR_10110	MBCUT_07330	MBBAR_5c00690	2618698616	646532474	2595159282	*	*	*	*	*	*	*	*	*		*	*	*		2682581672	*	Ga0129133_11742	2524161260	*	*
22	22	0.259	energy-converting hydrogenase A, subunit Q	MBFIL_03540	MBCUR_10100	MBCUT_07340	MBBAR_5c00700	2618698617	646532476	2595159283	2595204245	MBBTH_11560	2657039710	2620725211	640592094	MBBWO_02390	2558934227	2553937145	2540854136		*	*	*		2682581673	2655683040	Ga0129133_11741	2524161261	Ga0053424_11813	2667996245
22	22	1	energy-converting hydrogenase A, subunit P	MBFIL_03530	MBCUR_10090	MBCUT_07350	MBBAR_5c00710	2618698618	646532477	2595159285	2595204246	MBBTH_11550	2657039711	2620725212	640592095	MBBWO_02400	2558934226	2553937144	2540854137		*	*	*		2682581675	2655683039	Ga0129133_11739	2524161262	Ga0053424_11814	2667996244
22	22	1	energy-converting hydrogenase A, subunit O	MBFIL_03520	MBCUR_10080	MBCUT_07360	MBBAR_5c00720	2618698619	646532478	2595159286	2595204247	MBBTH_11540	2657039712	2620725213	640592096	MBBWO_02410	2558934225	2553937143	2540854138		*	*	*		2682581676	2655683038	Ga0129133_11738	2524161263	Ga0053424_11815	2667996243
22	22	1	energy-converting hydrogenase A, subunit N	MBFIL_03510	MBCUR_10070	MBCUT_07370	MBBAR_5c00730	2618698620	646532479	2595159287	2595204248	MBBTH_11530	2657039713	2620725214	640592097	MBBWO_02420	2558934224	2553937142	2540854139		*	*	*		2682581677	2655683037	Ga0129133_11737	2524161264	Ga0053424_11816	2667996242
13	13	0.253	energy-converting hydrogenase A, subunit M	MBFIL_03500	MBCUR_10060	MBCUT_07380	MBBAR_5c00740	2618698621	646532480	2595159288	*	*	*	*	*	*	2558934223	2553937141	2540854140		*	*	*		2682581678	*	Ga0129133_11736	2524161265	*	*
20	20	0.155	energy-converting hydrogenase A, subunit L	MBFIL_03490	MBCUR_10050	MBCUT_07390	MBBAR_5c00750	2618698622	646532481	2595159289	2595204250	MBBTH_11510	2657039715	*	640592099	MBBWO_02440	2558934222	2553937140	2540854141		*	*	*		2682581679	2655683035	Ga0129133_11735	2524161266	*	2667996240
11	11	0.12	energy-converting hydrogenase A, subunit K	MBFIL_03480	*	MBCUT_07400	MBBAR_5c00760	2618698623	*	2595159290	*	*	*	*	*	*	2558934221	2553937139	2540854142		*	*	*		2682581680	*	Ga0129133_11734	2524161267	*	*
22	22	1	energy-converting hydrogenase A, subunit J	MBFIL_03320	MBCUR_10030	MBCUT_07410	MBBAR_5c00770	2618698624	646532483	2595159291	2595204252	MBBTH_11490	2657039717	2620725218	640592101	MBBWO_02460	2558934220	2553937138	2540854143		*	*	*		2682583214	2655683033	Ga0129133_11733	2524161268	Ga0053424_11820	2667996238
22	22	0.159	energy-converting hydrogenase A, subunit I	MBFIL_03330	MBCUR_10020	MBCUT_07420	MBBAR_5c00780	2618698625	646532484	2595159292	2595204253	MBBTH_11480	2657039718	2620725219	640592102	MBBWO_02470	2558934219	2553937137	2540854144		*	*	*		2682583213	2655683032	Ga0129133_11732	2524161269	Ga0053424_11821	2667996237
22	22	1	energy-converting hydrogenase A, subunit H	MBFIL_03340	MBCUR_10010	MBCUT_07430	MBBAR_5c00790	2618698626	646532485	2595159293	2595204254	MBBTH_11470	2657039719	2620725220	640592103	MBBWO_02480	2558934218	2553937136	2540854145		*	*	*		2682582621	2655683031	Ga0129133_11731	2524161270	Ga0053424_11822	2667996236
22	22	1	energy-converting hydrogenase A, subunit G	MBFIL_03350	MBCUR_10000	MBCUT_07440	MBBAR_5c00800	2618698627	646532486	2595159294	2595204255	MBBTH_11460	2657039720	2620725221	640592104	MBBWO_02490	2558934217	2553937135	2540854146		*	*	*		2682582620	2655683030	Ga0129133_11730	2524161271	Ga0053424_11823	2667996235
22	22	1	energy-converting hydrogenase A, subunit F	MBFIL_03360	MBCUR_09990	MBCUT_07450	MBBAR_5c00810	2618698628	646532487	2595159295	2595204256	MBBTH_11450	2657039721	2620725222	640592105	MBBWO_02500	2558934216	2553937134	2540854147		*	*	*		2682582619	2655683029	Ga0129133_11729	2524161272	Ga0053424_11824	2667996234
22	22	1	energy-converting hydrogenase A, subunit E	MBFIL_03370	MBCUR_09980	MBCUT_07460	MBBAR_5c00820	2618698629	646532488	2595159296	2595204257	MBBTH_11440	2657039722	2620725223	640592106	MBBWO_02510	2558934215	2553937133	2540854148		*	*	*		2682582618	2655683028	Ga0129133_11728	2524161273	Ga0053424_11825	2667996233
22	22	0.626	energy-converting hydrogenase A, subunit D	MBFIL_03380	MBCUR_09970	MBCUT_07470	MBBAR_5c00830	2618698630	646532489	2595159297	2595204258	MBBTH_11430	2657039723	2620725224	640592107	MBBWO_02520	2558934214	2553937132	2540854149		*	*	*		2682582617	2655683027	Ga0129133_11727	2524161274	Ga0053424_11826	2667996232
22	22	0.811	energy-converting hydrogenase A, subunit C	MBFIL_03390	MBCUR_09960	MBCUT_07480	MBBAR_5c00840	2618698631	646532490	2595159298	2595204259	MBBTH_11420	2657039724	2620725225	640592108	MBBWO_02530	2558934213	2553937131	2540854150		*	*	*		2682582616	2655683026	Ga0129133_11726	2524161275	Ga0053424_11827	2667996231
21	21	1	energy-converting hydrogenase A, subunit B	MBFIL_03400	MBCUR_09950	MBCUT_07490	MBBAR_5c00850	2618698632	646532491	2595159299	2595204260	MBBTH_11410	2657039725	2620725226	640592109	MBBWO_02540	2558934212	2553937130	2540854151		*	*	*		*	2655683025	Ga0129133_11725	2524161276	Ga0053424_11828	2667996230
21	21	0.376	energy-converting hydrogenase A, subunit A	MBFIL_03410	MBCUR_09940	MBCUT_07500	MBBAR_5c00860	2618698633	646532492	2595159300	2595204261	MBBTH_11400	2657039726	2620725227	640592110	MBBWO_02550	2558934211	2553937129	2540854152		*	*	*		*	2655683024	Ga0129133_11724	2524161277	Ga0053424_11829	2667996229
22	22	0.115	putative UDP-glucose 4-epimerase	MBFIL_03420	*	MBCUT_07510	MBBAR_5c00870	2618698634	646532493	2595159301	*	MBBTH_11390	*	2620725228	640592111	MBBWO_02560	2558934210	2553937128	2540854153		NL43_00630	Msp_0067	MSCUN_12170		2682581984	2655683023	Ga0129133_11723	2524161278	Ga0053424_11830	2667996228
6	6	1	Wzx-like protein	MBFIL_09940	MBCUR_09930	MBCUT_07520	MBBAR_5c00880	2618698635	*	*	*	*	*	*	*	*	*	*	*		*	*	*		2682581982	*	*	*	*	*
1	1	1	hypothetical protein	*	*	*	MBBAR_5c00890	*	*	*	*	*	*	*	*	*	*	*	*		*	*	*		*	*	*	*	*	*
15	15	0.33	ABC-type transporter, permease component	MBFIL_05730	MBCUR_16160	MBCUT_09110	MBBAR_5c00900	2618698636	646532518	*	2595204980	MBBTH_16330	2657040534	2620725396	*	MBBWO_13140	*	*	*		*	*	*		2682581981	2655682655	*	*	Ga0053424_12282	2667995857
15	15	0.667	ABC-type transporter, ATPase component	MBFIL_05720	MBCUR_16170	MBCUT_09120	MBBAR_5c00910	2618698637	646532519	*	2595204981	MBBTH_16320	2657040535	2620725394	*	MBBWO_13130	*	*	*		*	*	*		2682581979	2655682656	*	*	Ga0053424_12280	2667995858
1	1	1	conserved protein containing a thioredoxin domain	*	*	*	MBBAR_5c00920	*	*	*	*	*	*	*	*	*	*	*	*		*	*	*		*	*	*	*	*	*
2	2	1	transcriptional regulator	*	*	*	MBBAR_5c00930	2618698640	*	*	*	*	*	*	*	*	*	*	*		*	*	*		*	*	*	*	*	*
25	25	1	conserved protein	MBFIL_10160	MBCUR_14570	MBCUT_09370	MBBAR_5c00940	2618698641	646532499	2595159306	2595204374	MBBTH_11200	2657039741	2620725249	640592130	MBBWO_02770	2558934200	2553937117	2540854164		NL43_01395	Msp_1315	MSCUN_05880		2682581735	2655682996	Ga0129133_11718	2524161283	Ga0053424_11912	2667996200
22	22	0.113	conserved protein	MBFIL_10170	MBCUR_14580	MBCUT_09380	MBBAR_5c00950	2618698642	646532498	2595159305	2595204375	MBBTH_11190	2657039742	2620725251	640592131	MBBWO_02780	2558934199	2553937116	2540854165		*	*	*		2682581734	2655682995	Ga0129133_11719	2524161282	Ga0053424_11914	2667996199
3	3	1	methyltransferase	*	*	*	MBBAR_5c00960	2618698644	*	*	*	*	*	*	*	*	*	*	*		*	*	*		2682581732	*	*	*	*	*
21	21	0.372	conserved protein	MBFIL_10190	MBCUR_14600	MBCUT_09880	MBBAR_5c00970	2618698646	646532495	2595159303	2595204376	MBBTH_11180	2657039743	2620725252	640592132	MBBWO_02790	2558934198	2553937115	2540854166		*	*	*		*	2655682994	Ga0129133_11721	2524161280	Ga0053424_11915	2667996198
25	25	1	(R)-citramalate synthase	MBFIL_10200	MBCUR_14610	MBCUT_09870	MBBAR_5c00980	2618698647	646532494	2595159302	2595204377	MBBTH_11170	2657039744	2620725253	640592134	MBBWO_02800	2558934197	2553937114	2540854167		NL43_01380	Msp_1318	MSCUN_05810		2682581728	2655682993	Ga0129133_11722	2524161279	Ga0053424_11916	2667996197
22	23	0.13	putative DNA methylase	MBFIL_10210	MBCUR_09400	MBCUT_09860	MBBAR_5c00990	2.6187e+09	646532521	2595158794	2595205800	MBBTH_08850	2657039408	2620726438	640592140	MBBWO_02810	2558934196	2553937113	2540854168		*	*	*		2682583019	2655682988	Ga0129133_11692	2524161302	Ga0053424_1531	2667996192
3	3	1	conserved protein	*	*	*	MBBAR_5c01000	2618698650	*	*	*	*	*	*	*	*	*	*	*		*	*	*		2682583018	*	*	*	*	*
24	24	1	GMP synthetase (glutamine-hydrolysing), subunit B	MBFIL_10120	MBCUR_06410	MBCUT_09350	MBBAR_5c01010	2618698651	646532500	2595159307	2595204373	MBBTH_11210	2657039740	2620725248	640592129	MBBWO_02750	2558934202	2553937119	2540854162		NL43_01405	Msp_1312	MSCUN_05910		*	2655682997	Ga0129133_11717	2524161284	Ga0053424_11911	2667996201
20	20	0.67	hypothetical protein	MBFIL_10110	*	MBCUT_09330	MBBAR_5c01020	2618698653	646532501	2595159308	2595204372	MBBTH_11220	2657039739	2620725247	640592128	MBBWO_02740	2558934203	2553937120	2540854161		*	*	*		*	2655682998	Ga0129133_11716	2524161285	Ga0053424_11910	2667996202
24	24	1	GMP synthetase (glutamine-hydrolysing), subunit A	MBFIL_10100	MBCUR_00240	MBCUT_09320	MBBAR_5c01030	2618698654	646532502	2595159309	2595204371	MBBTH_11230	2657039738	2620725246	640592127	MBBWO_02730	2558934204	2553937121	2540854160		NL43_01410	Msp_1311	MSCUN_05920		2682582851	2655682999	Ga0129133_11715	2524161286	Ga0053424_1199	*
19	19	0.737	thioredoxin reductase	MBFIL_10090	MBCUR_13100	MBCUT_09310	MBBAR_5c01040	2618698655	646532505	2595159312	2595204369	MBBTH_11240	2657039736	*	640592124	MBBWO_02650	2558934881	2553937290	2540853993		*	*	*		*	2655683004	Ga0129133_11712	2524161288	*	2667996205
1	1	1	hypothetical protein	*	*	*	MBBAR_5c01050	*	*	*	*	*	*	*	*	*	*	*	*		*	*	*		*	*	*	*	*	*
25	25	0.92	glutamyl-tRNA(Gln) amidotransferase, subunit E	MBFIL_10080	MBCUR_13110	MBCUT_09300	MBBAR_5c01060	2618698656	646532506	2595158814	2595204366	MBBTH_11300	2657039734	2620725237	640592119	MBBWO_02640	2558934205	2553937123	2540854158		NL43_05220	Msp_1412	MSCUN_00020		2682583030	2655683005	Ga0129133_11709	2524161289	Ga0053424_11839	2667996219
25	25	1	glutamyl-tRNA(Gln) amidotransferase, subunit D	MBFIL_10070	MBCUR_13120	MBCUT_09290	MBBAR_5c01070	2618698657	646532507	2595158813	2595204365	MBBTH_11310	2657039733	2620725236	640592118	MBBWO_02630	2558934206	2553937124	2540854157		NL43_05215	Msp_1411	MSCUN_00010		2682581746	2655683006	Ga0129133_11708	2524161290	Ga0053424_11838	2667996220
19	19	1	2-oxoisovalerate:ferredoxin oxidoreductase, subunit alpha	MBFIL_10060	MBCUR_10920	MBCUT_09270	MBBAR_5c01080	2618698659	646532512	2595158807	2595204364	MBBTH_11320	2657039732	2620725235	640592117	MBBWO_02620	*	*	*		*	*	*		2682581748	2655683007	Ga0129133_11702	2524161295	Ga0053424_11837	2667996221
18	18	1	2-oxoisovalerate:ferredoxin oxidoreductase, subunit beta	MBFIL_10050	MBCUR_10910	MBCUT_09260	MBBAR_5c01090	2618698660	646532513	2595158806	2595204363	MBBTH_11330	2657039731	2620725234	640592116	MBBWO_02610	*	*	*		*	*	*		2682581749	2655683008	Ga0129133_11701	2524161296	Ga0053424_11836	*
18	18	0.889	2-oxoisovalerate:ferredoxin oxidoreductase, subunit gamma	MBFIL_10040	MBCUR_10900	MBCUT_09250	MBBAR_5c01100	2618698661	646532514	2595158805	2595204362	MBBTH_11340	2657039730	2620725233	640592115	MBBWO_02600	*	*	*		*	*	*		2682581750	2655683009	Ga0129133_11700	2524161297	Ga0053424_11835	*
1	1	1	conserved protein	*	*	*	MBBAR_5c01110	*	*	*	*	*	*	*	*	*	*	*	*		*	*	*		*	*	*	*	*	*
3	3	1	acyl-CoA synthetases (AMP forming)	*	*	*	MBBAR_5c01120	2618698662	*	*	*	*	*	*	*	*	*	*	*		*	*	*		2682581751	*	*	*	*	*
5	5	1	transcriptional regulator	MBFIL_10020	MBCUR_10880	MBCUT_09230	MBBAR_5c01130	2618698663	*	*	*	*	*	*	*	*	*	*	*		*	*	*		*	*	*	*	*	*
25	28	0.658	acyl-CoA synthetases (AMP forming)	MBFIL_10030,MBFIL_09980	MBCUR_10890,MBCUR_10870	MBCUT_09240,MBCUT_09190	MBBAR_5c01140	2618698664	646532515	2595158804	2595204361	MBBTH_11350	2657039729	2620725232	640592114	MBBWO_02590	2558934207	2553937125	2540854156		NL43_03775	Msp_0266	MSCUN_00910		2682583072	2655683010	Ga0129133_11699	2524161298	Ga0053424_11834	2667996224
25	25	0.8	transcriptional regulator	MBFIL_09970	MBCUR_10860	MBCUT_09180	MBBAR_5c01150	2618698665	646532516	2595158803	2595204360	MBBTH_11360	2657039728	2620725231	640592113	MBBWO_02580	2558934208	2553937126	2540854155		NL43_03780	Msp_0265	MSCUN_00920		2682581766	2655683011	Ga0129133_11698	2524161299	Ga0053424_11833	2667996225
5	5	1	conserved protein	MBFIL_09960	*	MBCUT_09170	MBBAR_5c01160	2618698666	*	*	*	*	*	*	*	*	*	*	*		*	*	*		2682581767	*	*	*	*	*
5	5	1	archaeoflavoprotein	MBFIL_09950	*	MBCUT_09160	MBBAR_5c01170	2618698667	*	*	*	*	*	*	*	*	*	*	*		*	*	*		2682581768	*	*	*	*	*
14	14	0.121	putative dehydrogenase	MBFIL_10220	*	*	MBBAR_5c01180	2618698668	646532522	2595158793	2595205250	*	*	*	*	MBBWO_02820	2558934195	2553937112	2540854169		*	*	*		2682581769	*	Ga0129133_11690	2524161303	*	2667996191
1	1	1	conserved protein	*	*	*	MBBAR_5c01190	*	*	*	*	*	*	*	*	*	*	*	*		*	*	*		*	*	*	*	*	*
2	2	1	adhesin-like protein	*	*	MBCUT_11330	MBBAR_5c01200	*	*	*	*	*	*	*	*	*	*	*	*		*	*	*		*	*	*	*	*	*
1	1	1	adhesin-like protein	*	*	*	MBBAR_6c00010	*	*	*	*	*	*	*	*	*	*	*	*		*	*	*		*	*	*	*	*	*
8	8	0.25	methanol:coenzyme M methyltransferase	*	*	*	MBBAR_6c00020	2618698709	*	*	*	*	*	*	640592307	*	2558933552	*	*		NL43_07585	Msp_0182	MSCUN_01260		2682581087	*	*	*	*	*
8	8	1	methyltransferase activation protein, large subunit	*	*	*	MBBAR_6c00030	2618698710	*	*	*	*	*	*	640592306	*	2558933551	*	*		NL43_04090	Msp_0190	MSCUN_01200		2682581086	*	*	*	*	*
8	14	0.357	methanol:coenzyme M methyltransferase	*	*	*	MBBAR_6c00040	2618698711	*	*	*	*	*	*	640592305	*	2558933550	*	*		NL43_08015,NL43_04105,NL43_04095	Msp_0818,Msp_0189,Msp_0187,Msp_0185	MSCUN_01230,MSCUN_01210		2682581085	*	*	*	*	*
8	11	0.17	methanol:coenzyme M methyltransferase	*	*	*	MBBAR_6c00050	2618698712	*	*	*	*	*	*	640592304	*	2558933549	*	*		NL43_04100	Msp_0819,Msp_0186,Msp_0184	MSCUN_01240,MSCUN_01220		2682581083	*	*	*	*	*
23	23	1	putative hydrolase	MBFIL_10510	MBCUR_17550	*	MBBAR_6c00060	2618698715	646532644	2595159701	2595205780	MBBTH_02740	2657041163	2620725823	640593293	MBBWO_09490	2558933593	2553936914	2540854377		NL43_04300	Msp_0575	MSCUN_04540		*	2655683914	Ga0129133_11585	2524160384	Ga0053424_13195	2667996950
21	21	0.38	conserved protein	MBFIL_10500	MBCUR_17540	*	MBBAR_6c00070	2618698716	646532645	2595159700	2595205779	MBBTH_02750	2657041164	2620725824	640593292	MBBWO_09480	2558933592	2553936915	2540854376		*	*	*		2682581076	2655683915	Ga0129133_11584	2524160383	Ga0053424_13196	2667996951
11	11	0.586	desulfoferrodoxin	*	MBCUR_17520	MBCUT_07760	MBBAR_6c00080	2618698717	646532646	2595159699	*	*	*	*	*	*	2558933591	2553936916	2540854375		*	*	*		*	*	Ga0129133_11583	2524160382	*	*
8	8	0.75	rubrerythrin	MBFIL_10480	MBCUR_17530	MBCUT_07770	MBBAR_6c00090	2618698718	*	*	*	*	*	*	*	*	*	*	*		NL43_06050	Msp_0789	MSCUN_13040		*	*	*	*	*	*
4	4	1	hypothetical protein	MBFIL_14910	MBCUR_08490	*	MBBAR_6c00100	2618698719	*	*	*	*	*	*	*	*	*	*	*		*	*	*		*	*	*	*	*	*
4	4	1	hypothetical protein	MBFIL_06300	*	MBCUT_04540	MBBAR_6c00110	2618698720	*	*	*	*	*	*	*	*	*	*	*		*	*	*		*	*	*	*	*	*
1	1	1	adhesin-like protein	*	*	*	MBBAR_6c00120	*	*	*	*	*	*	*	*	*	*	*	*		*	*	*		*	*	*	*	*	*
1	1	1	conserved protein	*	*	*	MBBAR_6c00130	*	*	*	*	*	*	*	*	*	*	*	*		*	*	*		*	*	*	*	*	*
1	1	1	adhesin-like protein	*	*	*	MBBAR_6c00140	*	*	*	*	*	*	*	*	*	*	*	*		*	*	*		*	*	*	*	*	*
3	3	1	conserved protein	*	*	MBCUT_07750	MBBAR_6c00150	2618698721	*	*	*	*	*	*	*	*	*	*	*		*	*	*		*	*	*	*	*	*
24	24	1	putative archaea-specific RecJ-like exonuclease	MBFIL_10450	MBCUR_17500	MBCUT_07740	MBBAR_6c00160	2618698722	646532648	2595159697	2595203868	MBBTH_08530	2657040315	2620725127	640592043	MBBWO_09930	2558933589	2553936917	2540854374		NL43_04595	Msp_0507	MSCUN_03310		*	2655683120	Ga0129133_11581	2524160380	Ga0053424_11519	2667996803
5	6	0.253	putative phosphatase	*	MBCUR_18440	MBCUT_20180	MBBAR_6c00170,MBBAR_9c00020	2618698534	*	*	*	*	*	*	*	*	*	*	*		*	*	*		2682582602	*	*	*	*	*
4	4	1	putative protein kinase	*	MBCUR_18430	MBCUT_20140	MBBAR_6c00180	*	*	*	*	*	*	*	*	*	*	*	*		*	*	*		2682581238	*	*	*	*	*
3	3	1	putative transporter protein	*	MBCUR_18420	MBCUT_04820	MBBAR_6c00190	*	*	*	*	*	*	*	*	*	*	*	*		*	*	*		*	*	*	*	*	*
3	3	1	conserved protein	*	MBCUR_18410	MBCUT_04810	MBBAR_6c00200	*	*	*	*	*	*	*	*	*	*	*	*		*	*	*		*	*	*	*	*	*
3	3	1	conserved protein	*	MBCUR_18400	MBCUT_04800	MBBAR_6c00210	*	*	*	*	*	*	*	*	*	*	*	*		*	*	*		*	*	*	*	*	*
4	4	0.5	conserved protein	*	MBCUR_18390	MBCUT_20130	MBBAR_6c00220	*	*	*	*	*	*	*	*	*	*	*	*		*	*	*		2682581236	*	*	*	*	*
1	1	1	conserved protein	*	*	*	MBBAR_6c00230	*	*	*	*	*	*	*	*	*	*	*	*		*	*	*		*	*	*	*	*	*
2	2	1	conserved protein	*	*	*	MBBAR_6c00240	*	*	*	*	*	*	*	*	*	*	*	*		*	*	*		2682582877	*	*	*	*	*
25	27	0.815	putative endonuclease III	MBFIL_10440	MBCUR_18380	MBCUT_07710	MBBAR_6c00250	2618698723	646532664	2595158409	2595205444	MBBTH_08420	2657040327	2.62073e+09	640592056	MBBWO_09860	2558933607	2553936901	2540854390		NL43_04580	Msp_0497	MSCUN_03330		2682581235	2655683109	Ga0129133_11564	2524160734	Ga0053424_1414,Ga0053424_11531	2667996814
21	23	0.561	3-phosphoshikimate 1-carboxyvinyltransferase	MBFIL_17410	MBCUR_18360	*	MBBAR_6c00260	2618698724	646532665	2595158408	2595205443	MBBTH_08410	2657040328	2.62073e+09	640592057	MBBWO_09850	2558933608	2553936900	2540854391		*	*	*		2682581234	2655683108	Ga0129133_11563	2524160735	Ga0053424_1413,Ga0053424_11532	2667996815
25	25	1	valyl-tRNA synthetase	MBFIL_17400	MBCUR_12640	MBCUT_07690	MBBAR_6c00270	2618698725	646532672	2595158406	2595205439	MBBTH_08350	2657040331	2620725142	640592059	MBBWO_09700	2558933609	2553936899	2540854392		NL43_04570	Msp_0499	MSCUN_03350		2682581231	2655683106	Ga0129133_11560	2524160740	Ga0053424_11534	2667996819
24	24	0.522	conserved protein	MBFIL_17390	MBCUR_12650	MBCUT_07680	MBBAR_6c00280	2618698727	646532673	2595158404	2595205436	MBBTH_08340	2657040332	2620725149	640592060	MBBWO_09650	2558933610	2553936898	2540854393		NL43_04505	Msp_0526	MSCUN_04480		*	2655683103	Ga0129133_11558	2524160741	Ga0053424_11541	2667996820
25	25	1	phenylalanyl-tRNA synthetase, subunit beta	MBFIL_17380	MBCUR_12660	MBCUT_07670	MBBAR_6c00290	2618698728	646532674	2595158403	2595205435	MBBTH_08330	2657040333	2620725150	640592061	MBBWO_09640	2558933611	2553936897	2540854394		NL43_04510	Msp_0525	MSCUN_04490		2682582955	2655683102	Ga0129133_11557	2524160742	Ga0053424_11542	2667996821
25	25	0.189	conserved protein	MBFIL_17370	MBCUR_09870	MBCUT_12060	MBBAR_6c00300	2618698729	646532677	2595158401	2595205429	MBBTH_08310	2657040334	2620725151	640592063	MBBWO_09620	2558933614	2553936893	2540854398		NL43_04525	Msp_0522	MSCUN_04070		2682582954	2655683098	Ga0129133_11555	2524160744	Ga0053424_11543	2667996822
25	27	0.926	methenyltetrahydromethanopterin cyclohydrolase	MBFIL_02360	MBCUR_09840	MBCUT_04350	MBBAR_6c00310	2618698730	646532707	2595158371	2595205554	MBBTH_04030	2657040207	2.62072e+09	640593547	MBBWO_00960	2558933616	2553936892	2540854399		NL43_01760	Msp_1238	MSCUN_02160		2682583231	2655683646	Ga0129133_11527	2524160765	Ga0053424_1422,Ga0053424_1112	2667996416
24	24	1	SSU ribosomal protein S8E	MBFIL_06850	MBCUR_09880	MBCUT_05120	MBBAR_6c00320	2618698731	646532634	2595159865	2595205794	MBBTH_02560	2657041148	2620725808	640593306	MBBWO_02180	2558933576	2553936949	2540854342		NL43_01555	Msp_1280	MSCUN_09410		*	2655683902	Ga0129133_11595	2524160393	Ga0053424_13180	2667996939
21	21	0.475	DNA polymerase, type B	MBFIL_06860	MBCUR_09580	*	MBBAR_6c00330	2618698732	646532635	2595159708	2595205790	MBBTH_02600	2657041152	*	640593301	MBBWO_09570	2558933577	2553936948	2540854343		NL43_01550	Msp_1281	MSCUN_09400		*	2655683906	Ga0129133_11592	2524160391	*	2667996943
24	24	0.367	putative hydrolase	MBFIL_06870	MBCUR_09570	*	MBBAR_6c00340	2618698733	646532636	2595159709	2595205789	MBBTH_02610	2657041153	2620725813	640593300	MBBWO_09560	2558933578	2553936947	2540854344		NL43_01655	Msp_1260	MSCUN_01930		2682583058	2655683907	Ga0129133_11593	2524160392	Ga0053424_13185	2667996944
22	27	0.219	putative ribofuranosylaminobenzene 5?-phosphate synthase	MBFIL_08250	MBCUR_01000	MBCUT_17490	MBBAR_6c00360	2618698736	646532783	2595159788	2.5952e+09	MBBTH_04200	2657040225	2620726063	640592649	MBBWO_12450	2.55893e+09	2.55394e+09	2.54085e+09		*	*	*		2682582909	2.65568e+09	Ga0129133_11469	2524160825	Ga0053424_13551	2667996393
1	1	1	putative transporter protein	*	*	*	MBBAR_6c00370	*	*	*	*	*	*	*	*	*	*	*	*		*	*	*		*	*	*	*	*	*
3	3	1	adhesin-like protein	*	*	*	MBBAR_6c00380	2618698740	*	*	*	*	*	*	*	*	*	*	*		*	*	*		2682582162	*	*	*	*	*
3	3	1	conserved protein	*	*	*	MBBAR_6c00390	2618698741	*	*	*	*	*	*	*	*	*	*	*		*	*	*		2682582160	*	*	*	*	*
4	4	1	putative oxidoreductase	*	*	MBCUT_04730	MBBAR_6c00400	2618698742	*	*	*	*	*	*	*	*	*	*	*		*	*	*		2682582881	*	*	*	*	*
2	2	1	hypothetical protein	*	*	*	MBBAR_6c00410	2618698743	*	*	*	*	*	*	*	*	*	*	*		*	*	*		*	*	*	*	*	*
21	22	0.354	F420H2 oxidase	MBFIL_01030	MBCUR_13900	*	MBBAR_6c00420	2618698744	646532589	2595159270	2595204203	MBBTH_06960	2657039832	2620726097	640592005	MBBWO_10260	2558934527	2553937390	2540853901		*	*	*		2682582168	2655683331	Ga0129133_11752	2.52416e+09	Ga0053424_13585	2667996617
24	24	1	cyclic 2,3-diphosphoglycerate synthetase	MBFIL_01000	MBCUR_00730	MBCUT_10530	MBBAR_6c00430	2618698745	646532098	2595159170	2595203705	MBBTH_06700	2657039805	2620726070	640591873	MBBWO_11530	2558934513	2553937401	2540853890		NL43_00930	Msp_0129	MSCUN_11510		2682582167	2655683298	Ga0129133_111076	*	Ga0053424_13558	2667996641
3	3	1	transcriptional regulator	*	*	*	MBBAR_6c00440	2618698746	*	*	*	*	*	*	*	*	*	*	*		*	*	*		2682582166	*	*	*	*	*
5	5	1	putative protease	MBFIL_13910	*	MBCUT_10520	MBBAR_6c00450	2618698747	*	*	*	*	*	*	*	*	*	*	*		*	*	*		2682582164	*	*	*	*	*
2	2	1	hypothetical protein	*	*	*	MBBAR_6c00460	2618698748	*	*	*	*	*	*	*	*	*	*	*		*	*	*		*	*	*	*	*	*
1	1	1	pyrroline-5-carboxylate reductase	*	*	*	MBBAR_6c00470	*	*	*	*	*	*	*	*	*	*	*	*		*	*	*		*	*	*	*	*	*
2	2	1	putative hydrolase	*	*	*	MBBAR_6c00480	2618698750	*	*	*	*	*	*	*	*	*	*	*		*	*	*		*	*	*	*	*	*
21	22	0.409	conserved protein	MBFIL_00990	MBCUR_12530,MBCUR_11720	MBCUT_10540	MBBAR_6c00490	2618698751	646532097	2595159171	2595203704	MBBTH_06720	2657039807	2620726071	640591872	MBBWO_11520	2558934509	2553937402	2540853889		*	*	*		*	2655683299	Ga0129133_111077	2524160116	Ga0053424_13559	2667996639
25	25	1	histidinol dehydrogenase	MBFIL_00980	MBCUR_03160	MBCUT_10550	MBBAR_6c00500	2618698752	646532096	2595159172	2595205907	MBBTH_21580	2657039890	2620726332	640593056	MBBWO_15800	2558934508	2553937410	2540853881		NL43_00940	Msp_0134	MSCUN_11490		2682583111	2655682345	Ga0129133_111078	2524160115	Ga0053424_1473	2667997645
25	25	1	aspartyl-tRNA synthetase	MBFIL_11940	MBCUR_03170	MBCUT_10560	MBBAR_6c00510	2618698753	646532095	2595159173	2595205840	MBBTH_21560	2657039891	2620726333	640593054	MBBWO_15840	2558934505	2553937407	2540853884		NL43_00945	Msp_0135	MSCUN_11480		2682581606	2655682338	Ga0129133_111079	2524160114	Ga0053424_1474	2667997644
6	6	1	conserved protein	MBFIL_12850	MBCUR_03780	MBCUT_10570	MBBAR_6c00520	2618698754	*	*	*	*	*	*	*	*	*	*	*		*	*	*		2682581608	*	*	*	*	*
5	5	1	tRNA-guanine transglycosylase	MBFIL_12840	MBCUR_03770	MBCUT_10630	MBBAR_6c00530	2618698755	*	*	*	*	*	*	*	*	*	*	*		*	*	*		*	*	*	*	*	*
4	4	1	conserved protein	*	*	MBCUT_10640	MBBAR_6c00540	2618698757	*	*	*	*	*	*	*	*	*	*	*		*	*	*		2682581612	*	*	*	*	*
22	22	0.797	putative DNAse	MBFIL_17820	MBCUR_12220	MBCUT_15650	MBBAR_6c00550	2618698758	646532087	2595159181	2595203709	MBBTH_06670	2657039802	2620724977	640591879	MBBWO_11570	2558934504	2553937414	2540853877		*	*	*		2682581613	2655683294	Ga0129133_111088	2524160106	Ga0053424_11110	2667996644
25	25	1	undecaprenyl diphosphate synthase	MBFIL_17810	MBCUR_12230	MBCUT_15640	MBBAR_6c00560	2618698759	646532086	2595159185	2595203708	MBBTH_06680	2657039803	2620724976	640591878	MBBWO_11560	2558934503	2553937413	2540853878		NL43_02035	Msp_1182	MSCUN_15880		2682581614	2655683295	Ga0129133_111092	2524160105	Ga0053424_1119	2667996643
3	3	1	methyltransferase	*	*	MBCUT_18430	MBBAR_6c00570	2618698760	*	*	*	*	*	*	*	*	*	*	*		*	*	*		*	*	*	*	*	*
18	18	0.5	conserved protein	*	MBCUR_09290	MBCUT_15670	MBBAR_6c00580	2618698761	646532081	*	2595205002	MBBTH_15990	2657040548	2620725285	640592387	MBBWO_13000	2558934501	2553937411	2540853880		*	*	*		2682582430	2655682677	*	*	Ga0053424_12125	2667995936
25	25	1	glutamate-1-semialdehyde-2,1-aminomutase	MBFIL_17790	MBCUR_09280	MBCUT_10660	MBBAR_6c00590	2618698762	646532080	2595159772	2595205833	MBBTH_21530	2657039894	2620726338	640593051	MBBWO_15870	2558934500	2553937403	2540853888		NL43_02045	Msp_1180	MSCUN_15900		2682582431	2655682335	Ga0129133_111095	2524160102	Ga0053424_1479	2667997641
21	21	1	precorrin-8X methylmutase	MBFIL_17780	MBCUR_09270	MBCUT_10650	MBBAR_6c00600	2618698763	*	*	2595205834	MBBTH_21540	2657039893	2620726337	640593052	MBBWO_15860	2558934499	2553937404	2540853887		NL43_02050	Msp_1179	MSCUN_15910		2682582433	2655682336	*	*	Ga0053424_1478	2667997642
9	9	1	conserved protein	MBFIL_17830	MBCUR_19760	MBCUT_15660	MBBAR_6c00610	2618698764	*	*	2595203711	MBBTH_06630	*	*	*	*	*	*	*		*	*	*		*	2655683292	*	*	*	2667996646
25	25	0.343	5-amino-6-(5-phosphoribosylamino)uracil reductase	MBFIL_17840	MBCUR_19780	MBCUT_18420	MBBAR_6c00620	2618698765	646532088	2595159180	2595205900	MBBTH_06930	2657039829	2620726093	640591847	MBBWO_11580	2558934483	2553937428	2540853863		NL43_02020	Msp_1185	MSCUN_15850		2682582639	2655683327	Ga0129133_111087	2524160107	Ga0053424_13581	2667996620
3	3	1	adhesin-like protein	*	*	*	MBBAR_6c00630	2618698766	*	*	*	*	*	*	*	*	*	*	*		*	*	*		2682582637	*	*	*	*	*
4	4	1	putative pseudomurein-binding protein	*	*	MBCUT_18390	MBBAR_6c00640	2618698767	*	*	*	*	*	*	*	*	*	*	*		*	*	*		2682582791	*	*	*	*	*
24	24	1	conserved protein	MBFIL_07360	MBCUR_04410	MBCUT_03410	MBBAR_6c00650	2618698768	646532090	2595159178	2595204208	MBBTH_06950	2657039831	2620726096	640591845	MBBWO_11600	2558934481	2553937430	2540853861		NL43_02015	Msp_1186	MSCUN_15840		*	2655683330	Ga0129133_111084	2524160109	Ga0053424_13584	2667996618
1	1	1	pantothenate kinase	*	*	*	MBBAR_6c00660	*	*	*	*	*	*	*	*	*	*	*	*		*	*	*		*	*	*	*	*	*
25	25	0.112	putative methyltransferase	MBFIL_07340	MBCUR_04390	MBCUT_03480	MBBAR_6c00670	2618698771	646532092	2595159176	2595204200	MBBTH_07000	2657041201	2620726101	640591841	MBBWO_11620	2558934479	2553937432	2540853859		NL43_00755	Msp_0092	MSCUN_11910		2682583048	2655683336	Ga0129133_111082	2524160111	Ga0053424_13589	2667996614
25	25	1	putative fructose-bisphosphate aldolase	MBFIL_07330	MBCUR_04380	MBCUT_03490	MBBAR_6c00680	2618698772	646532078	2595159769	2595204199	MBBTH_07010	2657041202	2620726107	640591838	MBBWO_11630	2558934478	2553937433	2540853858		NL43_00750	Msp_0091	MSCUN_11930		2682582681	2655683337	Ga0129133_111098	2524160099	Ga0053424_13595	2667996612
24	24	1	3-dehydroquinate synthase	MBFIL_07320	MBCUR_04360	MBCUT_03500	MBBAR_6c00690	2618698773	646532079	2595159770	2595204198	MBBTH_07020	2657041203	2620726108	640591837	MBBWO_11640	2558934477	2553937434	2540853857		NL43_00745	Msp_0090	MSCUN_11940		*	2655683338	Ga0129133_111097	2524160100	Ga0053424_13596	2667996611
18	18	0.137	2'-5' RNA ligase	*	*	*	MBBAR_6c00700	2618698774	646532077	2595159762	2595204197	MBBTH_07030	2657041204	2620726109	640591836	MBBWO_11650	*	2553937435	2540853856		*	*	*		2682582679	2655683339	Ga0129133_111105	2524160092	Ga0053424_13597	2667996610
22	22	0.126	tRNA adenylyltransferase	MBFIL_07300	MBCUR_04320	MBCUT_03520	MBBAR_6c00710	2618698775	646532068	2595159761	2595204196	MBBTH_07040	2657041205	2620726110	640591835	MBBWO_11660	2558934472	2553937442	2540853849		*	*	*		2682583080	2655683340	Ga0129133_111106	2524160091	Ga0053424_13598	2667996609
17	20	0.151	NADP-dependent isopropanol dehydrogenase	*	MBCUR_01980	MBCUT_16110	MBBAR_6c00720	2618698776	6.46531e+08	2.59516e+09	2595205860	MBBTH_04120	2657040211	2620724965	640593199	*	*	*	*		*	Msp_0967	*		2682581293	*	Ga0129133_11686	2524159611	Ga0053424_11032	2.668e+09
3	3	1	conserved protein	*	*	*	MBBAR_6c00730	2618698777	*	*	*	*	*	*	*	*	*	*	*		*	*	*		2682582971	*	*	*	*	*
1	1	1	conserved protein	*	*	*	MBBAR_6c00740	*	*	*	*	*	*	*	*	*	*	*	*		*	*	*		*	*	*	*	*	*
10	12	0.576	putative nucleotidyl transferase	MBFIL_03470	MBCUR_10800	MBCUT_05240,MBCUT_19150	MBBAR_6c00750,MBBAR_7c00100	*	646532608	*	2595205254	*	*	*	*	*	*	*	*		NL43_06795	Msp_1509	MSCUN_07710		2682581105	*	*	*	*	*
1	1	1	glycosyltransferase, family 4	*	*	*	MBBAR_6c00760	*	*	*	*	*	*	*	*	*	*	*	*		*	*	*		*	*	*	*	*	*
6	6	1	glycosyltransferase, family 4	*	*	MBCUT_20700	MBBAR_6c00770	2618698781	*	*	*	*	*	*	*	*	*	*	*		NL43_07395	Msp_0991	MSCUN_04850		*	*	*	*	*	*
2	2	1	putative oxidoreductase	*	*	*	MBBAR_6c00780	2618698784	*	*	*	*	*	*	*	*	*	*	*		*	*	*		*	*	*	*	*	*
2	2	1	putative methyltransferase	*	*	*	MBBAR_6c00790	2618698785	*	*	*	*	*	*	*	*	*	*	*		*	*	*		*	*	*	*	*	*
1	1	1	hypothetical protein	*	*	*	MBBAR_6c00800	*	*	*	*	*	*	*	*	*	*	*	*		*	*	*		*	*	*	*	*	*
1	1	1	hypothetical protein	*	*	*	MBBAR_6c00810	*	*	*	*	*	*	*	*	*	*	*	*		*	*	*		*	*	*	*	*	*
1	1	1	conserved protein	*	*	*	MBBAR_6c00820	*	*	*	*	*	*	*	*	*	*	*	*		*	*	*		*	*	*	*	*	*
1	1	1	hypothetical protein	*	*	*	MBBAR_6c00830	*	*	*	*	*	*	*	*	*	*	*	*		*	*	*		*	*	*	*	*	*
1	1	1	transcriptional regulator	*	*	*	MBBAR_6c00840	*	*	*	*	*	*	*	*	*	*	*	*		*	*	*		*	*	*	*	*	*
1	1	1	hypothetical protein	*	*	*	MBBAR_6c00850	*	*	*	*	*	*	*	*	*	*	*	*		*	*	*		*	*	*	*	*	*
3	3	1	adhesin-like protein	*	*	*	MBBAR_6c00860	2618698798	*	*	*	*	*	*	*	*	*	*	*		*	*	*		2682581648	*	*	*	*	*
4	4	0.5	transcriptional regulator	*	*	*	MBBAR_6c00870	2618698802	*	*	*	*	*	*	*	MBBWO_03510	*	*	*		*	*	*		2682582574	*	*	*	*	*
14	14	0.143	ABC-type transporter, ATPase and permease component	*	*	*	MBBAR_6c00880	2618698803	*	2595159095	2595203531	*	2657040650	2620724842	640592571	MBBWO_03520	*	*	*		NL43_03340	*	*		2682581953	2655684134	Ga0129133_11809	*	Ga0053424_10811	2667996288
14	14	1	ABC-type transporter, ATPase and permease component	*	*	*	MBBAR_6c00890	2618698804	*	2595159094	2595203532	*	2657040651	2620724844	640592570	MBBWO_03530	*	*	*		NL43_03345	*	*		2682581952	2655684133	Ga0129133_11808	*	Ga0053424_10813	2667996289
6	6	0.167	putative nitroreductase	MBFIL_15820	MBCUR_04370	MBCUT_11710	MBBAR_6c00900	2618698805	*	*	*	*	*	*	*	*	*	*	*		*	*	*		2682581951	*	*	*	*	*
3	3	1	conserved protein	*	*	*	MBBAR_6c00910	2618698806	*	*	*	*	*	*	*	*	*	*	*		*	*	*		2682581950	*	*	*	*	*
3	3	1	conserved protein	*	*	*	MBBAR_6c00920	2618698807	*	*	*	*	*	*	*	*	*	*	*		*	*	*		2682582974	*	*	*	*	*
3	3	1	transcriptional regulator	*	*	*	MBBAR_6c00930	2618698808	*	*	*	*	*	*	*	*	*	*	*		*	*	*		2682582975	*	*	*	*	*
3	3	1	conserved protein	*	*	*	MBBAR_6c00940	2618698809	*	*	*	*	*	*	*	*	*	*	*		*	*	*		2682582976	*	*	*	*	*
25	25	0.76	DNA primase, small subunit	MBFIL_07290	MBCUR_04300	MBCUT_15720	MBBAR_6c00950	2618698810	646532055	2595159756	2595205703	MBBTH_06850	2657039818	2620726084	640591857	MBBWO_11360	2558934470	2553937443	2540853848		NL43_00720	Msp_0085	MSCUN_11990		2682582715	2655683316	Ga0129133_111111	2524160087	Ga0053424_13572	2667996628
22	22	0.181	DNA primase, large subunit	MBFIL_07280	MBCUR_04290	MBCUT_15710	MBBAR_6c00960	2618698811	646532050	2595159754	2595205768	MBBTH_06880	2657039820	2620726086	640591855	MBBWO_11340	2558934469	2553937444	2540853847		*	*	*		2682582716	2655683322	Ga0129133_111113	2524160085	Ga0053424_13574	2667996626
23	23	1	methionyl-tRNA synthetase	MBFIL_07260	MBCUR_18200	MBCUT_18840	MBBAR_6c00970	2618698815	646532040	2595158824	2595205769	MBBTH_06890	2657039825	*	640591853	MBBWO_11330	2558934466	2553937446	2540853845		NL43_00710	Msp_0083	MSCUN_12010		*	2655683323	Ga0129133_111119	2524160079	Ga0053424_13576	2667996624
21	21	0.176	conserved protein	MBFIL_07250	*	MBCUT_18830	MBBAR_6c00980	2618698816	646532041	2595158823	2595205770	MBBTH_06900	2657039826	2620726090	640591852	MBBWO_11320	2558934465	2553937447	2540853844		*	*	*		2682582200	2655683324	Ga0129133_111118	2524160080	Ga0053424_13578	2667996623
5	5	1	conserved protein	MBFIL_07240	*	MBCUT_18820	MBBAR_6c00990	2618698817	*	*	*	*	*	*	*	*	*	*	*		*	*	*		2682582199	*	*	*	*	*
23	23	1	putative UDP-D-N-acetylglucosamine N-acetylglucosamine 1-phosphate transferase	MBFIL_07230	MBCUR_13080	*	MBBAR_6c01000	2618698818	646532045	2595158821	2595205901	MBBTH_06920	2657039828	2620726092	640591848	MBBWO_11300	2558934021	2553938466	2540853820		NL43_00695	Msp_0080	MSCUN_12040		*	2655683326	Ga0129133_111116	2524160082	Ga0053424_13580	2667996621
4	4	1	conserved protein	*	*	MBCUT_10330	MBBAR_6c01010	2618698820	*	*	*	*	*	*	*	*	*	*	*		*	*	*		2682582959	*	*	*	*	*
3	3	1	conserved protein	*	*	*	MBBAR_6c01020	2618698821	*	*	*	*	*	*	*	*	*	*	*		*	*	*		2682582958	*	*	*	*	*
2	2	1	conserved protein	*	*	*	MBBAR_6c01030	*	*	*	*	*	*	*	*	*	*	*	*		*	*	*		2682582957	*	*	*	*	*
5	5	1	conserved protein containing a ferredoxin domain	MBFIL_02290	*	MBCUT_10310	MBBAR_6c01040	2618698823	*	*	*	*	*	*	*	*	*	*	*		*	*	*		2682582979	*	*	*	*	*
24	24	0.579	precorrin-4 C11-methyltransferase	MBFIL_17420	MBCUR_10950	MBCUT_10300	MBBAR_6c01050	2618698824	646531968	2595158751	2595203714	MBBTH_06600	*	2620724981	640591883	MBBWO_11270	2558934026	2553938460	2540853813		NL43_07410	Msp_0988	MSCUN_04880		2682582978	2655683289	Ga0129133_111408	2524159830	Ga0053424_11114	2667996648
25	25	1	ribose-5-phosphate isomerase	MBFIL_17440	MBCUR_06550	MBCUT_10160	MBBAR_6c01060	2618698825	646532038	2595158827	2595205425	MBBTH_08290	2657040338	2620725155	640592068	MBBWO_09600	2558933619	2553936889	2540854402		NL43_07375	Msp_0995	MSCUN_03760		2682582769	2655683093	Ga0129133_111122	2524160077	Ga0053424_11547	2667996826
22	22	0.321	conserved protein	MBFIL_17460	MBCUR_06540	MBCUT_10150	MBBAR_6c01070	2618698826	646532037	2595158828	2595205424	MBBTH_08280	2657040339	2620725156	640592069	MBBWO_09590	2558933620	2553936888	2540854403		*	*	*		2682582768	2655683092	Ga0129133_111123	2524160076	Ga0053424_11548	2667996827
25	25	0.8	NAD(P)-dependent glycerol-1-phosphate dehydrogenase	MBFIL_17470	MBCUR_06530	MBCUT_10140	MBBAR_6c01080	2618698827	646532036	2595158829	2595205423	MBBTH_08270	2657040340	2620725157	640592070	MBBWO_09580	2558933621	2553936887	2540854404		NL43_07365	Msp_0997	MSCUN_03780		2682582767	2655683091	Ga0129133_111124	2524160075	Ga0053424_11549	2667996828
25	25	1	prolyl-tRNA synthetase	MBFIL_17480	MBCUR_06520	MBCUT_10130	MBBAR_6c01090	2618698828	646532035	2595158830	2595205422	MBBTH_08260	2657040341	2620725164	640592071	MBBWO_02190	2558933626	2553936886	2540854405		NL43_07330	Msp_1004	MSCUN_02930		2682581892	2655683088	Ga0129133_111125	2524160074	Ga0053424_1164	2667996829
22	22	1	2-phospho-L-lactate guanylyltransferase	MBFIL_17490	MBCUR_06510	MBCUT_10120	MBBAR_6c01100	2618698829	646532034	2595158831	2595205421	MBBTH_08250	2657040342	2620725166	640592072	MBBWO_02200	2558933627	2553936885	2540854406		*	*	*		2682581891	2655683087	Ga0129133_111126	2524160073	Ga0053424_1166	2667996830
22	22	0.134	phosphomethylpyrimidine kinase	MBFIL_17500	MBCUR_06500	MBCUT_10110	MBBAR_6c01110	2618698830	646532033	2595158832	2595205420	MBBTH_08240	2657040343	2620725168	640592073	MBBWO_02210	2558933628	2553936884	2540854407		*	*	*		2682581890	2655683086	Ga0129133_111127	2524160072	Ga0053424_1168	2667996831
5	5	0.6	putative sulfate transporter	MBFIL_14930	*	MBCUT_19500	MBBAR_6c01120	2618698831	*	*	*	*	*	*	*	*	*	*	*		*	*	*		2682581888	*	*	*	*	*
1	1	1	conserved protein	*	*	*	MBBAR_6c01130	*	*	*	*	*	*	*	*	*	*	*	*		*	*	*		*	*	*	*	*	*
25	25	1	adenylosuccinate synthase	MBFIL_11910	MBCUR_10400	MBCUT_15630	MBBAR_6c01140	2618696797	646532027	2595158837	2595205514	MBBTH_02890	2657041174	2620726150	640593288	MBBWO_09430	2558933633	2553936879	2540854412		NL43_07415	Msp_0986	MSCUN_03970		2682583182	2655683937	Ga0129133_111132	2524160065	Ga0053424_1388	2667996973
4	4	0.5	hypothetical protein	*	*	MBCUT_15620	MBBAR_6c01150	2618696799	*	*	*	*	*	*	*	*	*	*	*		*	*	*		2682582512	*	*	*	*	*
3	3	1	pseudomurein endoisopeptidase	*	*	*	MBBAR_6c01160	2618696800	*	*	*	*	*	*	*	*	*	*	*		*	*	*		2682580644	*	*	*	*	*
2	2	1	putative phage tail protein	*	*	*	MBBAR_6c01170	2618696801	*	*	*	*	*	*	*	*	*	*	*		*	*	*		*	*	*	*	*	*
2	2	1	hypothetical protein	*	*	*	MBBAR_6c01180	2618696802	*	*	*	*	*	*	*	*	*	*	*		*	*	*		*	*	*	*	*	*
3	3	1	hypothetical protein	*	*	*	MBBAR_6c01190	2618696803	*	*	*	*	*	*	*	*	*	*	*		*	*	*		2682580931	*	*	*	*	*
3	3	1	hypothetical protein	*	*	*	MBBAR_6c01200	2618696804	*	*	*	*	*	*	*	*	*	*	*		*	*	*		2682580932	*	*	*	*	*
2	2	1	phage Mu protein Gp47-like protein	*	*	*	MBBAR_6c01210	2618696805	*	*	*	*	*	*	*	*	*	*	*		*	*	*		*	*	*	*	*	*
3	3	1	phage Mu protein Gp25-like protein	*	*	*	MBBAR_6c01220	2618696806	*	*	*	*	*	*	*	*	*	*	*		*	*	*		2682580654	*	*	*	*	*
2	2	1	putative protease	*	*	*	MBBAR_6c01230	2618696807	*	*	*	*	*	*	*	*	*	*	*		*	*	*		*	*	*	*	*	*
3	3	1	conserved protein	*	*	*	MBBAR_6c01240	2618696808	*	*	*	*	*	*	*	*	*	*	*		*	*	*		2682580939	*	*	*	*	*
2	2	1	hypothetical protein	*	*	*	MBBAR_6c01250	2618696809	*	*	*	*	*	*	*	*	*	*	*		*	*	*		*	*	*	*	*	*
3	3	1	conserved protein	*	*	*	MBBAR_6c01260	2618696810	*	*	*	*	*	*	*	*	*	*	*		*	*	*		2682580661	*	*	*	*	*
3	3	1	hypothetical protein	*	*	*	MBBAR_6c01270	2618696811	*	*	*	*	*	*	*	*	*	*	*		*	*	*		2682581038	*	*	*	*	*
2	2	1	hypothetical protein	*	*	*	MBBAR_6c01280	2618696812	*	*	*	*	*	*	*	*	*	*	*		*	*	*		*	*	*	*	*	*
3	3	1	hypothetical protein	*	*	*	MBBAR_6c01290	2618696813	*	*	*	*	*	*	*	*	*	*	*		*	*	*		2682580668	*	*	*	*	*
2	2	1	hypothetical protein	*	*	*	MBBAR_6c01300	2618696814	*	*	*	*	*	*	*	*	*	*	*		*	*	*		*	*	*	*	*	*
1	1	1	hypothetical protein	*	*	*	MBBAR_6c01310	*	*	*	*	*	*	*	*	*	*	*	*		*	*	*		*	*	*	*	*	*
1	1	1	hypothetical protein	*	*	*	MBBAR_6c01320	*	*	*	*	*	*	*	*	*	*	*	*		*	*	*		*	*	*	*	*	*
1	1	1	hypothetical protein	*	*	*	MBBAR_6c01330	*	*	*	*	*	*	*	*	*	*	*	*		*	*	*		*	*	*	*	*	*
1	1	1	hypothetical protein	*	*	*	MBBAR_6c01340	*	*	*	*	*	*	*	*	*	*	*	*		*	*	*		*	*	*	*	*	*
3	3	1	Cdc6-like protein	*	MBCUR_02590	*	MBBAR_6c01350	2618696816	*	*	*	*	*	*	*	*	*	*	*		*	*	*		*	*	*	*	*	*
2	2	1	hypothetical protein	*	*	*	MBBAR_6c01360	2618696817	*	*	*	*	*	*	*	*	*	*	*		*	*	*		*	*	*	*	*	*
2	2	1	conserved protein	*	*	*	MBBAR_6c01370	2618696818	*	*	*	*	*	*	*	*	*	*	*		*	*	*		*	*	*	*	*	*
4	4	1	conserved protein	*	*	MBCUT_15580	MBBAR_6c01380	2618696819	*	*	*	*	*	*	*	*	*	*	*		*	*	*		2682583168	*	*	*	*	*
7	7	0.143	conserved protein	MBFIL_17770	*	MBCUT_15570	MBBAR_6c01390	2618696820	*	*	*	*	*	*	*	*	*	2553936876	2540854415		*	*	*		2682583205	*	*	*	*	*
6	6	0.305	transcriptional regulator	MBFIL_17760	MBCUR_09410	MBCUT_15560	MBBAR_6c01400	2618696821	*	*	*	*	*	*	*	*	*	*	*		*	*	*		2682583204	*	*	*	*	*
1	1	1	flavodoxin-like protein	*	*	*	MBBAR_6c01410	*	*	*	*	*	*	*	*	*	*	*	*		*	*	*		*	*	*	*	*	*
5	5	1	flavodoxin-like protein	MBFIL_17750	*	MBCUT_15550	MBBAR_6c01420	2618696823	*	*	*	*	*	*	*	*	*	*	*		*	*	*		2682582437	*	*	*	*	*
3	3	1	putative oxidoreductase	*	*	*	MBBAR_6c01430	2618696824	*	*	*	*	*	*	*	*	*	*	*		*	*	*		2682582438	*	*	*	*	*
25	25	1	LL-diaminopimelate aminotransferase apoenzyme	MBFIL_08210	MBCUR_09240	MBCUT_17150	MBBAR_6c01440	2618696825	646532022	2595158842	2595205510	MBBTH_02930	2657041178	2620726155	640593275	MBBWO_09380	2558933637	2553936875	2540854416		NL43_06455	Msp_0924	MSCUN_02910		2682582440	2655683947	Ga0129133_111137	2524160060	Ga0053424_1394	2667996977
1	1	1	hypothetical protein	*	*	*	MBBAR_6c01450	*	*	*	*	*	*	*	*	*	*	*	*		*	*	*		*	*	*	*	*	*
3	3	1	conserved protein	*	*	*	MBBAR_6c01460	2618696828	*	*	*	*	*	*	*	*	*	*	*		*	*	*		2682583107	*	*	*	*	*
25	25	1	glutamyl-tRNA synthetase	MBFIL_05180	MBCUR_03130	MBCUT_17170	MBBAR_6c01470	2618696830	646532019	2595158844	2595205507	MBBTH_02960	2657041181	2620726160	640593272	MBBWO_09330	2558933642	2553936873	2540854418		NL43_06450	Msp_0923	MSCUN_02900		2682580848	2655683950	Ga0129133_111139	2524160057	Ga0053424_1399	2667996981
3	3	1	hypothetical protein	*	*	*	MBBAR_6c01480	2618696831	*	*	*	*	*	*	*	*	*	*	*		*	*	*		2682581978	*	*	*	*	*
23	23	0.87	cation-transporting ATPase	*	*	MBCUT_08380	MBBAR_6c01490	2618696832	646531604	2595159028	2595205414	MBBTH_08210	2657040349	2620725173	640592077	MBBWO_02240	2558934108	2553938401	2540853755		NL43_06515	Msp_0826	MSCUN_03160		2682581977	2655683082	Ga0129133_111451	2524159616	Ga0053424_1172	2667996834
3	3	1	conserved protein	*	*	MBCUT_08370	MBBAR_6c01500	*	*	*	*	*	*	*	*	*	*	*	*		*	*	*		2682581976	*	*	*	*	*
3	3	1	penicillin V acylase-like protein	*	*	*	MBBAR_6c01510	2618696835	*	*	*	*	*	*	*	*	*	*	*		*	*	*		2682582920	*	*	*	*	*
15	15	1	ABC-type transporter, substrate-binding component	MBFIL_06990	*	MBCUT_16320	MBBAR_6c01520	2618696837	646531320	2595158495	*	MBBTH_07930	*	2620726397	640593212	*	*	2553937936	*		*	*	*		2682582204	*	Ga0129133_111631	2524160604	Ga0053424_14918	2667995720
5	5	1	methyltransferase	MBFIL_06980	*	MBCUT_16330	MBBAR_6c01530	2618696838	*	*	*	*	*	*	*	*	*	*	*		*	*	*		2682582205	*	*	*	*	*
4	4	0.5	conserved protein	*	*	MBCUT_16340	MBBAR_6c01540	2618696839	*	*	*	*	*	*	*	*	*	*	*		*	*	*		2682582206	*	*	*	*	*
4	4	1	adhesin-like protein	*	*	MBCUT_16350	MBBAR_6c01550	2618696840	*	*	*	*	*	*	*	*	*	*	*		*	*	*		2682581792	*	*	*	*	*
2	2	1	conserved protein	*	*	*	MBBAR_6c01560	*	*	*	*	*	*	*	*	*	*	*	*		*	*	*		2682581793	*	*	*	*	*
4	4	0.5	putative transporter protein	*	*	MBCUT_16370	MBBAR_6c01570	2618696843	*	*	*	*	*	*	*	*	*	*	*		*	*	*		2682581794	*	*	*	*	*
10	10	0.182	putative transporter protein	MBFIL_12000	MBCUR_01840	MBCUT_16380	MBBAR_6c01580	2618696844	*	2595159379	*	*	2657039925	*	*	*	*	*	*		*	*	*		2682581795	*	Ga0129133_111821	*	*	2667997608
6	6	1	conserved protein	MBFIL_11990	MBCUR_01850	MBCUT_16390	MBBAR_6c01590	2618696845	*	*	*	*	*	*	*	*	*	*	*		*	*	*		2682581796	*	*	*	*	*
20	20	0.485	methyltransferase	*	MBCUR_14280	MBCUT_00240	MBBAR_6c01600	*	646532016	2595158847	2595205503	MBBTH_02990	2657041184	2620726166	640593268	MBBWO_09290	2558933643	2553936872	2540854419		*	*	*		2682583196	2655683953	Ga0129133_111143	2524160054	Ga0053424_13915	2667996985
3	3	1	hypothetical protein	*	*	*	MBBAR_6c01610	2618696848	*	*	*	*	*	*	*	*	*	*	*		*	*	*		2682583197	*	*	*	*	*
25	25	1	farnesyl-diphosphate synthase	MBFIL_05160	MBCUR_03140	MBCUT_00250	MBBAR_6c01620	2618696849	646532005	2595158854	2595205492	MBBTH_03050	2657039629	2620726190	640593263	MBBWO_09220	2558933645	2553936869	2540854422		NL43_06635	Msp_0854	MSCUN_13430		2682581309	2655683959	Ga0129133_111150	2524160045	Ga0053424_13939	2667996992
25	25	1	conserved protein	MBFIL_11040	MBCUR_15150	MBCUT_00260	MBBAR_6c01630	2618696850	646532004	2595158855	2595205491	MBBTH_03060	2657039628	2620726191	640593262	MBBWO_09210	2558933646	2553936868	2540854423		NL43_06640	Msp_0855	MSCUN_13440		2682581310	2655683960	Ga0129133_111151	2524160044	Ga0053424_13940	2667996993
25	25	1	isopentenylpyrophosphate delta-isomerase	MBFIL_11050	MBCUR_15140	MBCUT_00270	MBBAR_6c01640	2618696851	646532003	2595158856	2595205490	MBBTH_03070	2657039627	2620726192	640593261	MBBWO_09200	2558933647	2553936867	2540854424		NL43_06645	Msp_0856	MSCUN_13450		2682581312	2655683961	Ga0129133_111152	2524160043	Ga0053424_13941	2667996994
22	22	1	isopentenyl phosphate kinase	MBFIL_11060	MBCUR_15130	MBCUT_00280	MBBAR_6c01650	2618696853	646532002	2595158857	2595205489	MBBTH_03080	2657039626	2620726193	640593260	MBBWO_09190	2558933648	2553936866	2540854425		*	*	*		2682581313	2655683962	Ga0129133_111153	2524160042	Ga0053424_13942	2667996995
1	1	1	hypothetical protein	*	*	*	MBBAR_6c01660	*	*	*	*	*	*	*	*	*	*	*	*		*	*	*		*	*	*	*	*	*
22	22	1	mevalonate kinase	MBFIL_11070	MBCUR_15120	MBCUT_00290	MBBAR_6c01670	2618696855	646532001	2595158858	2595205488	MBBTH_03090	2657039625	2620726194	640593259	MBBWO_09180	2558933649	2553936865	2540854426		*	*	*		2682581315	2655683963	Ga0129133_111154	2524160041	Ga0053424_13943	2667996996
3	3	1	conserved protein	*	MBCUR_15110	*	MBBAR_6c01680	2618696857	*	*	*	*	*	*	*	*	*	*	*		*	*	*		*	*	*	*	*	*
25	25	1	SSU ribosomal protein S2P	MBFIL_11090	MBCUR_15100	MBCUT_00310	MBBAR_6c01690	2618696858	646531997	2595158860	2595205486	MBBTH_03110	2657039623	2620726197	640593257	MBBWO_09160	2558933651	2553936863	2540854428		NL43_06665	Msp_0860	MSCUN_13480		2682581318	2655683965	Ga0129133_111156	2524160036	Ga0053424_13946	2667996998
22	22	0.182	ferredoxin	MBFIL_11100	MBCUR_15090	MBCUT_00320	MBBAR_6c01700	2618696859	646531996	2595158861	2595205485	MBBTH_03120	2657039622	2620726198	640593256	MBBWO_09150	2558933402	2553936862	2540854429		*	*	*		2682581319	2655683966	Ga0129133_111157	2524160035	Ga0053424_13947	2667996999
25	25	0.92	enolase	MBFIL_13990	MBCUR_15080	MBCUT_00330	MBBAR_6c01710	2618696860	646531995	2595158862	2595205484	MBBTH_03130	2657039621	2620726199	640593255	MBBWO_09140	2558933652	2553936861	2540854430		NL43_06675	Msp_0862	MSCUN_13490		2682581321	2655683967	Ga0129133_111158	2524160034	Ga0053424_13948	2667997000
24	24	0.693	DNA-directed RNA polymerase subunit K	MBFIL_14000	MBCUR_15070	MBCUT_00340	MBBAR_6c01720	2618696861	646531994	2595158863	2595205483	MBBTH_03140	2657039620	2620726200	640593253	MBBWO_09130	2558933653	2553936860	2540854431		NL43_06680	Msp_0863	MSCUN_13500		*	2655683968	Ga0129133_111159	2524160033	Ga0053424_13949	2667997001
24	24	1	DNA-directed RNA polymerase subunit N	MBFIL_14010	MBCUR_15060	MBCUT_00350	MBBAR_6c01730	2618696862	646531993	2595158864	2595205482	MBBTH_03150	2657039619	2620726201	640593252	MBBWO_09120	2558933654	2553936859	2540854432		NL43_06685	Msp_0864	MSCUN_13510		*	2655683969	Ga0129133_111160	2524160032	Ga0053424_13950	2667997002
25	25	1	SSU ribosomal protein S9P	MBFIL_14020	MBCUR_15050	MBCUT_00360	MBBAR_6c01740	2618696863	646531992	2595158865	2595205481	MBBTH_03160	2657039618	2620726202	640593251	MBBWO_09110	2558933655	2553936858	2540854433		NL43_06690	Msp_0865	MSCUN_13520		2682581790	2655683970	Ga0129133_111161	2524160031	Ga0053424_13951	2667997003
25	25	1	LSU ribosomal protein L13P	MBFIL_14030	MBCUR_15040	MBCUT_00370	MBBAR_6c01750	2618696864	646531991	2595158866	2595205480	MBBTH_03170	2657039617	2620726203	640593250	MBBWO_09100	2558933656	2553936857	2540854434		NL43_06695	Msp_0866	MSCUN_13530		2682581789	2655683971	Ga0129133_111162	2524160030	Ga0053424_13952	2667997004
25	25	0.377	LSU ribosomal protein L18E	MBFIL_14040	MBCUR_15030	MBCUT_00380	MBBAR_6c01760	2618696865	646531990	2595158867	2595205479	MBBTH_03180	2657039616	2620726204	640593249	MBBWO_09090	2558933657	2553936856	2540854435		NL43_06700	Msp_0867	MSCUN_13540		2682581788	2655683972	Ga0129133_111163	2524160029	Ga0053424_13953	2667997005
25	25	0.271	DNA-directed RNA polymerase, subunit D	MBFIL_14050	MBCUR_15020	MBCUT_00390	MBBAR_6c01770	2618696866	646531989	2595158868	2595205478	MBBTH_03190	2657039615	2620726205	640593248	MBBWO_09080	2558933658	2553936855	2540854436		NL43_06705	Msp_0868	MSCUN_13550		2682581787	2655683973	Ga0129133_111164	2524160028	Ga0053424_13954	2667997006
25	25	1	SSU ribosomal protein S11P	MBFIL_14060	MBCUR_15010	MBCUT_00400	MBBAR_6c01780	2618696867	646531988	2595158869	2595205477	MBBTH_03200	2657039614	2620726206	640593247	MBBWO_09070	2558933659	2553936854	2540854437		NL43_06710	Msp_0869	MSCUN_13560		2682581786	2655683974	Ga0129133_111165	2524160027	Ga0053424_13955	2667997007
25	25	0.76	SSU ribosomal protein S4P	MBFIL_14070	MBCUR_15000	MBCUT_00410	MBBAR_6c01790	2618696868	646531987	2595158870	2595205476	MBBTH_03210	2657039613	2620726207	640593246	MBBWO_09060	2558933660	2553936853	2540854438		NL43_06715	Msp_0870	MSCUN_13570		2682581785	2655683975	Ga0129133_111166	2524160026	Ga0053424_13956	2667997008
24	24	1	SSU ribosomal protein S13P	MBFIL_14080	MBCUR_14990	MBCUT_00420	MBBAR_6c01800	2618696869	646531986	2595158871	2595205475	MBBTH_03220	2657039612	2620726209	640593245	MBBWO_09050	2558933661	2553936852	2540854439		NL43_06720	Msp_0871	MSCUN_13580		*	2655683976	Ga0129133_111167	2524160025	Ga0053424_13958	2667997009
25	25	1	pseudouridine synthase B	MBFIL_16620	MBCUR_14970	MBCUT_00450	MBBAR_6c01820	2618696880	646531978	2595159399	2595203692	MBBTH_03270	2657039608	2620726213	640592529	MBBWO_09030	2558933663	2553936850	2540854441		NL43_06730	Msp_0873	MSCUN_13600		2682581933	2655683981	Ga0129133_111173	2524160013	Ga0053424_13962	2667997013
25	25	1	LSU ribosomal protein L14E	MBFIL_16610	MBCUR_14960	MBCUT_00460	MBBAR_6c01830	2618696881	646531960	2595159400	2595203691	MBBTH_03280	2657039607	2620726214	640592530	MBBWO_09020	2558933664	2553936847	2540854444		NL43_06240	Msp_0880	MSCUN_13640		2682580889	2655683982	Ga0129133_111174	2524160010	Ga0053424_13963	2667997014
25	25	0.92	cytidylate kinase	MBFIL_16600	MBCUR_14950	MBCUT_00470	MBBAR_6c01840	2618696882	646531959	2595159401	2595203690	MBBTH_03290	2657039606	2620726215	640592531	MBBWO_09010	2558933665	2553936846	2540854445		NL43_06245	Msp_0881	MSCUN_13650		2682580890	2655683983	Ga0129133_111175	2524160009	Ga0053424_13964	2667997015
23	23	1	LSU ribosomal protein L34E	MBFIL_16590	MBCUR_14940	MBCUT_00480	MBBAR_6c01850	2618696883	646531958	2595159402	2595203689	MBBTH_03300	2657039605	*	640592532	MBBWO_09000	2558933666	2553936845	2540854446		NL43_06250	Msp_0882	MSCUN_13660		2682580891	2655683984	Ga0129133_111176	2524160008	*	2667997016
22	22	0.29	conserved protein	MBFIL_16580	MBCUR_14930	MBCUT_00490	MBBAR_6c01860	2618696884	646531957	2595159403	2595203688	MBBTH_03310	2657039604	2620726216	640592533	MBBWO_08990	2558933667	2553936844	2540854447		*	*	*		2682580892	2655683985	Ga0129133_111177	2524160007	Ga0053424_13965	2667997017
25	25	1	adenylate kinase	MBFIL_16570	MBCUR_14920	MBCUT_00500	MBBAR_6c01870	2618696885	646531956	2595159404	2595203687	MBBTH_03320	2657039603	2620726217	640592534	MBBWO_08980	2558933668	2553936843	2540854448		NL43_06260	Msp_0884	MSCUN_13680		2682580894	2655683986	Ga0129133_111178	2524160006	Ga0053424_13966	2667997018
24	24	1	protein translocase, subunit SecY	MBFIL_16560	MBCUR_14910	MBCUT_00510	MBBAR_6c01880	2618696886	646531955	2595159405	2595203686	MBBTH_03330	2657039602	2620726218	640592535	MBBWO_08970	2558933669	2553936842	2540854449		NL43_06265	Msp_0885	MSCUN_13690		*	2655683987	Ga0129133_111179	2524160005	Ga0053424_13967	2667997019
25	25	1	LSU ribosomal protein L15P	MBFIL_16550	MBCUR_14900	MBCUT_00520	MBBAR_6c01890	2618696887	646531954	2595159406	2595203685	MBBTH_03340	2657039601	2620726219	640592536	MBBWO_08960	2558933670	2553936841	2540854450		NL43_06270	Msp_0886	MSCUN_13700		2682580898	2655683988	Ga0129133_111180	2524160004	Ga0053424_13968	2667997020
25	25	1	LSU ribosomal protein L30P	MBFIL_16540	MBCUR_14890	MBCUT_00530	MBBAR_6c01900	2618696888	646531953	2595159407	2595203684	MBBTH_03350	2657039600	2620726220	640592537	MBBWO_08950	2558933671	2553936840	2540854451		NL43_06275	Msp_0887	MSCUN_13710		2682580899	2655683989	Ga0129133_111181	2524160003	Ga0053424_13969	2667997021
25	25	1	SSU ribosomal protein S5P	MBFIL_16530	MBCUR_14880	MBCUT_00540	MBBAR_6c01910	2618696889	646531952	2595159408	2595203683	MBBTH_03360	2657039599	2620726221	640592538	MBBWO_08940	2558933672	2553936839	2540854452		NL43_06280	Msp_0888	MSCUN_13720		2682580900	2655683990	Ga0129133_111182	2524160002	Ga0053424_13970	2667997022
25	25	0.92	LSU ribosomal protein L18P	MBFIL_16520	MBCUR_14870	MBCUT_00550	MBBAR_6c01920	2618696890	646531951	2595159409	2595203682	MBBTH_03370	2657039598	2620726222	640592539	MBBWO_08930	2558933673	2553936838	2540854453		NL43_06285	Msp_0889	MSCUN_13730		2682580901	2655683991	Ga0129133_111183	2524160001	Ga0053424_13971	2667997023
25	25	1	LSU ribosomal protein L19E	MBFIL_16510	MBCUR_14860	MBCUT_00560	MBBAR_6c01930	2618696891	646531950	2595159410	2595203681	MBBTH_03380	2657039597	2620726223	640592540	MBBWO_08920	2558933674	2553936837	2540854454		NL43_06290	Msp_0890	MSCUN_13740		2682580902	2655683992	Ga0129133_111184	2524160000	Ga0053424_13972	2667997024
25	25	1	LSU ribosomal protein L32E	MBFIL_16500	MBCUR_14850	MBCUT_00570	MBBAR_6c01940	2618696892	646531949	2595159411	2595203680	MBBTH_03390	2657039596	2620726224	640592541	MBBWO_08910	2558933675	2553936836	2540854455		NL43_06295	Msp_0891	MSCUN_13750		2682580903	2655683993	Ga0129133_111185	2524159999	Ga0053424_13973	2667997025
25	25	1	LSU ribosomal protein L6P	MBFIL_16490	MBCUR_14840	MBCUT_00580	MBBAR_6c01950	2618696893	646531948	2595159412	2595203679	MBBTH_03400	2657039595	2620726225	640592542	MBBWO_08900	2558933676	2553936835	2540854456		NL43_06300	Msp_0892	MSCUN_13760		2682580904	2655683994	Ga0129133_111186	2524159998	Ga0053424_13974	2667997026
25	25	1	SSU ribosomal protein S8P	MBFIL_16480	MBCUR_14830	MBCUT_00590	MBBAR_6c01960	2618696894	646531947	2595159413	2595203678	MBBTH_03410	2657039594	2620726226	640592543	MBBWO_08890	2558933677	2553936834	2540854457		NL43_06305	Msp_0893	MSCUN_13770		2682580905	2655683995	Ga0129133_111187	2524159997	Ga0053424_13975	2667997027
16	16	1	SSU ribosomal protein S14P	*	*	MBCUT_00600	MBBAR_6c01970	2618696895	646531946	2595159414	*	*	2657039593	2620726227	640592544	*	2558933678	2553936833	2540854458		*	Msp_0894	MSCUN_13780		2682580906	*	Ga0129133_111188	*	Ga0053424_13976	*
25	25	1	LSU ribosomal protein L5P	MBFIL_16470	MBCUR_14820	MBCUT_00610	MBBAR_6c01980	2618696896	646531945	2595159415	2595203677	MBBTH_03420	2657039592	2620726228	640592545	MBBWO_08880	2558933679	2553936832	2540854459		NL43_06310	Msp_0895	MSCUN_13790		2682580907	2655683996	Ga0129133_111189	2524159996	Ga0053424_13977	2667997028
25	25	1	SSU ribosomal protein S4E	MBFIL_16460	MBCUR_14810	MBCUT_00620	MBBAR_6c01990	2618696897	646531944	2595159416	2595203676	MBBTH_03430	2657039591	2620726229	640592546	MBBWO_08870	2558933680	2553936831	2540854460		NL43_06315	Msp_0896	MSCUN_13800		2682580909	2655683997	Ga0129133_111190	2524159995	Ga0053424_13978	2667997029
25	25	0.627	LSU ribosomal protein L24P	MBFIL_16450	MBCUR_14800	MBCUT_00630	MBBAR_6c02000	2618696898	646531943	2595159417	2595203675	MBBTH_03440	2657039590	2620726230	640592547	MBBWO_08860	2558933681	2553936830	2540854461		NL43_06320	Msp_0897	MSCUN_13810		2682580910	2655683998	Ga0129133_111191	2524159994	Ga0053424_13979	2667997030
25	25	1	LSU ribosomal protein L14P	MBFIL_16440	MBCUR_14790	MBCUT_00640	MBBAR_6c02010	2618696900	646531942	2595159418	2595203674	MBBTH_03450	2657039589	2620726231	640592548	MBBWO_08850	2558933682	2553936829	2540854462		NL43_06325	Msp_0898	MSCUN_13820		2682580911	2655683999	Ga0129133_111192	2524159993	Ga0053424_13980	2667997031
25	25	1	SSU ribosomal protein S17E	MBFIL_16430	MBCUR_14780	MBCUT_00650	MBBAR_6c02020	2618696901	646531941	2595159419	2595203673	MBBTH_03460	2657039588	2620726232	640592549	MBBWO_08840	2558933683	2553936828	2540854463		NL43_06330	Msp_0899	MSCUN_13830		2682580912	2655684000	Ga0129133_111193	2524159992	Ga0053424_13981	2667997032
19	19	0.323	ribonuclease P protein subunit Rpp29	MBFIL_16420	MBCUR_14770	MBCUT_00660	MBBAR_6c02030	2618696902	646531940	2595159420	2595203672	MBBTH_03470	2657039587	*	640592550	MBBWO_08830	2558933684	2553936827	2540854464		*	*	*		*	2655684001	Ga0129133_111194	2524159991	*	2667997033
25	25	1	translation initiation factor 1 (eIF-1/SUI1)	MBFIL_16410	MBCUR_14760	MBCUT_00670	MBBAR_6c02040	2618696903	646531939	2595159421	2595203671	MBBTH_03480	2657039586	2620726233	640592551	MBBWO_08820	2558933685	2553936826	2540854465		NL43_06340	Msp_0901	MSCUN_13850		2682580913	2655684002	Ga0129133_111195	2524159990	Ga0053424_13982	2667997034
25	25	0.716	LSU ribosomal protein L29P	MBFIL_16400	MBCUR_14750	MBCUT_00680	MBBAR_6c02050	2618696904	646531938	2595159422	2595203670	MBBTH_03490	2657039585	2620726234	640592552	MBBWO_08810	2558933686	2553936825	2540854466		NL43_06345	Msp_0902	MSCUN_13860		2682580914	2655684003	Ga0129133_111196	2524159989	Ga0053424_13983	2667997035
25	25	1	SSU ribosomal protein S3P	MBFIL_16390	MBCUR_14740	MBCUT_00690	MBBAR_6c02060	2618696905	646531937	2595159423	2595203669	MBBTH_03500	2657039584	2620726235	640592553	MBBWO_08800	2558933687	2553936824	2540854467		NL43_06350	Msp_0903	MSCUN_13870		2682580915	2655684004	Ga0129133_111197	2524159988	Ga0053424_13984	2667997036
25	25	1	LSU ribosomal protein L22P	MBFIL_16380	MBCUR_14730	MBCUT_00700	MBBAR_6c02070	2618696906	646531936	2595159424	2595203668	MBBTH_03510	2657039583	2620726236	640592554	MBBWO_08790	2558933688	2553936823	2540854468		NL43_06355	Msp_0904	MSCUN_13880		2682580916	2655684005	Ga0129133_111198	2524159987	Ga0053424_13985	2667997037
25	25	1	SSU ribosomal protein S19P	MBFIL_16370	MBCUR_14720	MBCUT_00710	MBBAR_6c02080	2618696907	646531935	2595159425	2595203667	MBBTH_03520	2657039582	2620726237	640592555	MBBWO_08780	2558933689	2553936822	2540854469		NL43_06360	Msp_0905	MSCUN_13890		2682580917	2655684006	Ga0129133_111199	2524159986	Ga0053424_13986	2667997038
23	23	1	LSU ribosomal protein L2P	MBFIL_16360	MBCUR_14710	MBCUT_00720	MBBAR_6c02090	2618696908	646531934	2595159426	2595203666	MBBTH_03530	2657039581	*	640592556	MBBWO_08770	2558933690	2553936821	2540854470		NL43_06365	Msp_0906	MSCUN_13900		2682580918	2655684007	Ga0129133_111200	2524159985	*	2667997039
25	25	1	LSU ribosomal protein L23P	MBFIL_16350	MBCUR_14700	MBCUT_00730	MBBAR_6c02100	2618696909	646531933	2595159427	2595203665	MBBTH_03540	2657039580	2620726240	640592557	MBBWO_08760	2558933691	2553936820	2540854471		NL43_06370	Msp_0907	MSCUN_13910		2682580919	2655684008	Ga0129133_111201	2524159984	Ga0053424_13989	2667997040
25	25	1	LSU ribosomal protein L4P	MBFIL_16340	MBCUR_14690	MBCUT_00740	MBBAR_6c02110	2618696910	646531932	2595159428	2595203664	MBBTH_03550	2657039579	2620726241	640592558	MBBWO_08750	2558933692	2553936819	2540854472		NL43_06375	Msp_0908	MSCUN_13920		2682580920	2655684009	Ga0129133_111202	2524159983	Ga0053424_13990	2667997041
25	25	1	LSU ribosomal protein L3P	MBFIL_16330	MBCUR_14680	MBCUT_00750	MBBAR_6c02120	2618696911	646531931	2595159429	2595203663	MBBTH_03560	2657039578	2620726242	640592559	MBBWO_08740	2558933693	2553936818	2540854473		NL43_06380	Msp_0909	MSCUN_13930		2682580921	2655684010	Ga0129133_111203	2524159982	Ga0053424_13991	2667997042
25	25	1	putative RNA-binding protein	MBFIL_16320	MBCUR_14670	MBCUT_00760	MBBAR_6c02130	2618696912	646531930	2595159430	2595203662	MBBTH_03570	2657039577	2620726243	640592560	MBBWO_08730	2558933694	2553936817	2540854474		NL43_06385	Msp_0910	MSCUN_13940		2682582752	2655684011	Ga0129133_111204	2524159981	Ga0053424_13992	2667997043
21	21	0.139	putative RNA methylase	MBFIL_16310	MBCUR_14660	MBCUT_00770	MBBAR_6c02140	2618696913	646531929	2595159431	2595203661	MBBTH_03580	*	2620726244	640592561	MBBWO_08720	2558933695	2553936816	2540854475		*	*	*		2682582753	2655684012	Ga0129133_111205	2524159980	Ga0053424_13993	2667997045
25	25	1	pyruvate carboxylase, subunit A	MBFIL_16300	MBCUR_14650	MBCUT_00780	MBBAR_6c02150	2618696914	646531927	2595159432	2595203660	MBBTH_03590	2657039576	2620726245	640592562	MBBWO_08710	2558933696	2553936814	2540854477		NL43_06390	Msp_0914	MSCUN_13950		2682583110	2655684013	Ga0129133_111206	2524159977	Ga0053424_13994	2667997046
18	18	0.15	biotin-[acetyl-CoA-carboxylase] ligase	MBFIL_16290	MBCUR_14640	MBCUT_00790	MBBAR_6c02160	2618696915	646531926	2595159433	2595203659	MBBTH_03600	2657039575	2620726246	640592563	MBBWO_08700	*	*	*		*	*	*		*	2655684014	Ga0129133_111207	2524159976	Ga0053424_13995	2667997047
25	25	0.399	SelA-like protein	MBFIL_16270	MBCUR_14630	MBCUT_00800	MBBAR_6c02170	2618696916	646531925	2595159434	2595203658	MBBTH_03610	2657039574	2620726247	640592564	MBBWO_08690	2558933698	2553936813	2540854478		NL43_06400	Msp_0916	MSCUN_02810		2682582841	2655684015	Ga0129133_111208	2524159975	Ga0053424_13996	2667997048
3	3	1	conserved protein	*	*	*	MBBAR_6c02180	2618696917	*	*	*	*	*	*	*	*	*	*	*		*	*	*		2682582842	*	*	*	*	*
21	21	0.126	conserved protein	MBFIL_16260	MBCUR_14620	MBCUT_00810	MBBAR_6c02190	2618696918	646531924	2595159435	2595203657	MBBTH_03620	2657039573	2620726248	640592565	MBBWO_08680	2558933699	2553936812	2540854479		*	*	*		*	2655684016	Ga0129133_111209	2524159974	Ga0053424_13997	2667997049
2	2	1	hypothetical protein	*	*	*	MBBAR_6c02200	2618696919	*	*	*	*	*	*	*	*	*	*	*		*	*	*		*	*	*	*	*	*
23	23	0.413	putative RNA-binding protein	MBFIL_16220	MBCUR_10550	MBCUT_00870	MBBAR_6c02210	2618696920	646531917	2595159439	2595203653	MBBTH_03660	2657039569	*	640592575	MBBWO_08640	2558933703	2553936808	2540854483		NL43_06160	Msp_0517	MSCUN_10400		2682582952	2655684021	Ga0129133_111213	2524159969	*	2667997053
4	4	0.5	conserved protein	MBFIL_16230	*	MBCUT_00880	MBBAR_6c02220	2618696921	*	*	*	*	*	*	*	*	*	*	*		*	*	*		*	*	*	*	*	*
22	22	0.818	conserved protein	MBFIL_16240	MBCUR_09380	MBCUT_00850	MBBAR_6c02230	2618696922	646531920	2595159437	2595203655	MBBTH_03640	2657039571	2620726250	640592573	MBBWO_08660	2558933701	2553936810	2540854481		*	*	*		2682583011	2655684019	Ga0129133_111211	2524159972	Ga0053424_13999	2667997051
25	25	1	putative fumarate hydratase	MBFIL_16250	MBCUR_09390	MBCUT_00840	MBBAR_6c02240	2618696923	646531921	2595159436	2595203656	MBBTH_03630	2657039572	2620726249	640592566	MBBWO_08670	2558933700	2553936811	2540854480		NL43_06040	Msp_0791	MSCUN_13060		2682582899	2655684017	Ga0129133_111210	2524159973	Ga0053424_13998	2667997050
4	4	1	conserved protein	MBFIL_16210	*	MBCUT_00890	MBBAR_6c02250	2618696924	*	*	*	*	*	*	*	*	*	*	*		*	*	*		*	*	*	*	*	*
6	6	1	conserved protein	MBFIL_17240	MBCUR_10530	MBCUT_00900	MBBAR_6c02260	2618696925	*	*	*	*	*	*	*	*	*	*	*		*	*	*		2682582896	*	*	*	*	*
5	5	1	putative GTP-binding protein	MBFIL_17250	MBCUR_10520	MBCUT_00910	MBBAR_6c02270	2618696926	*	*	*	*	*	*	*	*	*	*	*		*	*	*		*	*	*	*	*	*
23	23	1	putative hydrolase	MBFIL_17260	MBCUR_10510	MBCUT_00930	MBBAR_6c02280	2618696927	646531913	2595159440	2595203652	MBBTH_03670	2657039568	*	640592576	MBBWO_08630	2558933704	2553936807	2540854484		NL43_06165	Msp_0516	MSCUN_03190		2682581906	2655684022	Ga0129133_111214	2524159968	*	2667997054
1	1	1	conserved protein	*	*	*	MBBAR_6c02290	*	*	*	*	*	*	*	*	*	*	*	*		*	*	*		*	*	*	*	*	*
3	3	1	conserved protein	*	*	MBCUT_00950	MBBAR_6c02300	2618696929	*	*	*	*	*	*	*	*	*	*	*		*	*	*		*	*	*	*	*	*
3	3	1	conserved protein	*	*	*	MBBAR_6c02310	2618696930	*	*	*	*	*	*	*	*	*	*	*		*	*	*		2682581903	*	*	*	*	*
23	23	0.283	pantetheine-phosphate adenylyltransferase	MBFIL_17300	MBCUR_18170	MBCUT_00970	MBBAR_6c02320	2618696931	646531908	2595159480	2595203646	MBBTH_03730	2657039562	*	640592582	MBBWO_08570	2558933709	2553936802	2540854489		NL43_06185	Msp_0514	MSCUN_03230		2682581902	2655684028	Ga0129133_111220	2524159963	*	2667997060
4	4	0.5	conserved protein	*	MBCUR_13940	*	MBBAR_6c02330	2618696932	*	*	*	*	*	*	*	*	*	*	*		*	*	*		2682581901	*	*	*	*	*
22	22	0.773	putative Fe-S oxidoreductase	MBFIL_17310	MBCUR_10670	MBCUT_00980	MBBAR_6c02340	2618696933	646531904	2595159484	2595203643	MBBTH_03870	2657039560	2620726265	640592584	MBBWO_08550	2558933710	2553936801	2540854490		*	*	*		2682582584	2655684030	Ga0129133_111226	2524159654	Ga0053424_139114	2667997062
25	25	1	4-HFC-P:alanine aminotransferase	MBFIL_17320	MBCUR_18120	MBCUT_05540	MBBAR_6c02350	2618696934	646531905	2595159483	2595203642	MBBTH_03860	2657039559	2620726267	640592585	MBBWO_08540	2558933711	2553936800	2540854491		NL43_04650	Msp_0510	MSCUN_03280		2682582582	2655684031	Ga0129133_111225	2524159653	Ga0053424_139116	2667997063
3	3	1	hypothetical protein	*	*	*	MBBAR_6c02360	2618696935	*	*	*	*	*	*	*	*	*	*	*		*	*	*		2682582391	*	*	*	*	*
22	22	0.734	putative transporter protein	MBFIL_17330	MBCUR_17920	MBCUT_05520	MBBAR_6c02370	2618696936	646531906	2595159482	2595203641	MBBTH_03850	2657039558	2620726268	640592586	MBBWO_08530	2558933712	2553936799	2540854492		*	*	*		2682582392	2655684032	Ga0129133_111224	2524159652	Ga0053424_139117	2667997064
22	22	1	conserved protein	MBFIL_17350	MBCUR_17880	MBCUT_05500	MBBAR_6c02390	2618696939	646531901	2595159488	2595203638	MBBTH_03830	2657039555	2620726273	640592589	MBBWO_08510	2558933756	2553936793	2540854497		*	*	*		2682582395	2655684035	Ga0129133_111230	2524159658	Ga0053424_1402	2667997066
25	25	0.728	2-phosphoglycerate kinase	MBFIL_17360	MBCUR_17890	MBCUT_05490	MBBAR_6c02400	2618696940	646531900	2595159489	2595203637	MBBTH_03820	2657039554	2620726274	640592590	MBBWO_08500	2558933757	2553936792	2540854498		NL43_06065	Msp_0443	MSCUN_13250		2682582396	2655684036	Ga0129133_111231	2524159659	Ga0053424_1403	2667997067
15	16	0.122	efflux pump	MBFIL_13500	MBCUR_07320	*	MBBAR_6c02410	2.6187e+09	646532271	*	*	*	2657041147	*	*	MBBWO_11720	2558934433	2553937516	2540854659		NL43_06465	Msp_0925	MSCUN_03810		2682582772	*	*	2524160181	*	*
1	1	1	putative phosphoesterase	*	*	*	MBBAR_6c02420	*	*	*	*	*	*	*	*	*	*	*	*		*	*	*		*	*	*	*	*	*
21	21	0.266	conserved protein	MBFIL_13170	MBCUR_05580	MBCUT_05450	MBBAR_6c02430	2618696943	646531897	2595159491	2595203635	MBBTH_03800	2657039552	2620724225	640592592	MBBWO_08480	2558933759	2553936790	2540854502		*	*	*		*	2655684038	Ga0129133_111233	2524159661	Ga0053424_1026	2667997069
25	25	0.101	conserved protein	MBFIL_13180	MBCUR_05590	MBCUT_05440	MBBAR_6c02440	2618696944	646531896	2595159492	2595203634	MBBTH_03790	2657039551	2620724226	640592593	MBBWO_08470	2558933760	2553936789	2540854503		NL43_07290	Msp_1012	MSCUN_03010		2682582647	2655684039	Ga0129133_111234	2524159662	Ga0053424_1027	2667997070
25	25	1	heterodisulfide reductase, subunit B	MBFIL_13190	MBCUR_15520	MBCUT_05430	MBBAR_6c02450	2618696945	646531895	2595159493	2595203633	MBBTH_03780	2657039550	2620724228	640592594	MBBWO_08460	2558933761	2553936788	2540854504		NL43_07285	Msp_1013	MSCUN_03020		2682582648	2655684040	Ga0129133_111235	2524159663	Ga0053424_1029	2667997071
25	25	0.194	heterodisulfide reductase, subunit C	MBFIL_13200	MBCUR_15510	MBCUT_05420	MBBAR_6c02460	2618696946	646531894	2595159494	2595203632	MBBTH_03770	2657039549	2620724229	640592595	MBBWO_08450	2558933762	2553936787	2540854505		NL43_07280	Msp_1014	MSCUN_03030		2682582649	2655684041	Ga0129133_111236	2524159664	Ga0053424_10210	2667997072
21	21	1	putative tRNA-ribosyltransferase	MBFIL_13210	MBCUR_06580	MBCUT_05410	MBBAR_6c02470	2618696948	646531892	2595159496	2595203631	MBBTH_03760	2657039548	2620724231	640592596	MBBWO_08440	2558933763	2553936786	2540854506		*	*	*		*	2655684042	Ga0129133_111238	2524159666	Ga0053424_10212	2667997073
2	2	1	hypothetical protein	*	*	*	MBBAR_6c02480	2618696949	*	*	*	*	*	*	*	*	*	*	*		*	*	*		*	*	*	*	*	*
4	4	1	putative DNA helicase	MBFIL_09800	MBCUR_11330	*	MBBAR_6c02490	2618696951	*	*	*	*	*	*	*	*	*	*	*		*	*	*		*	*	*	*	*	*
6	7	0.714	putative nucleic acid-binding protein	MBFIL_12110	MBCUR_18810,MBCUR_03260	MBCUT_02100	MBBAR_6c02500	2618696952	*	*	*	*	*	*	*	*	*	*	*		*	*	*		2682581856	*	*	*	*	*
3	3	1	hypothetical protein	*	*	MBCUT_02110	MBBAR_6c02510	2618696953	*	*	*	*	*	*	*	*	*	*	*		*	*	*		*	*	*	*	*	*
6	6	1	conserved protein	*	*	*	MBBAR_6c02520	*	*	2595158802	*	*	2657039487	*	*	*	*	2553937881	*		*	*	*		2682581369	2655683532	*	*	*	*
9	9	1	putative pyrophosphatase	MBFIL_18410	*	*	MBBAR_6c02530	*	646532322	2595158801	*	*	2657039486	*	*	*	*	2553937882	*		*	*	*		2682581371	2655683533	*	*	*	2667996453
2	2	1	hypothetical protein	*	*	*	MBBAR_6c02540	*	*	*	*	*	*	*	*	*	*	*	*		*	*	*		2682581372	*	*	*	*	*
1	1	1	conserved protein	*	*	*	MBBAR_6c02550	*	*	*	*	*	*	*	*	*	*	*	*		*	*	*		*	*	*	*	*	*
24	24	0.332	diphthine synthase	MBFIL_13250	MBCUR_11270	MBCUT_05300	MBBAR_6c02560	2618696968	646532857	2595158205	2595203626	MBBTH_11800	2657040731	2620724235	640592600	MBBWO_08400	2558933770	2553936780	2540854511		NL43_07265	Msp_1017	MSCUN_03060		*	2655684046	Ga0129133_11409	2524160882	Ga0053424_10216	2667997078
20	20	0.85	putative transcriptional accessory protein	MBFIL_13260	MBCUR_17930	MBCUT_05280	MBBAR_6c02570	2618696969	646533289	2595159210	*	MBBTH_21090	2657039842	*	640593110	MBBWO_15320	2558934468	2553937445	2540853846		NL43_06420	Msp_0920	MSCUN_02850		2682581378	2655684633	Ga0129133_111849	*	*	*
1	1	1	hypothetical protein	*	*	*	MBBAR_6c02580	*	*	*	*	*	*	*	*	*	*	*	*		*	*	*		*	*	*	*	*	*
3	3	1	putative transcriptional accessory protein	MBFIL_14900	*	MBCUT_20800	MBBAR_6c02590	*	*	*	*	*	*	*	*	*	*	*	*		*	*	*		*	*	*	*	*	*
2	2	1	putative coenzyme F390 synthetase	*	*	*	MBBAR_6c02600	2618696973	*	*	*	*	*	*	*	*	*	*	*		*	*	*		*	*	*	*	*	*
22	22	0.166	putative methyltransferase	MBFIL_03230	MBCUR_15970	MBCUT_14320	MBBAR_6c02610	2618696974	646532860	2595158213	2595203625	MBBTH_11810	2657040730	2620724236	640592601	MBBWO_08390	2558933771	2553936779	2540854512		*	*	*		2682582383	2655684047	Ga0129133_11400	2524160885	Ga0053424_10217	2667997079
17	17	0.187	cation-transporting ATPase	*	*	MBCUT_14310	MBBAR_6c02620	2618696975	646532960	2595158305	*	MBBTH_13970	2657040175	*	640592768	MBBWO_07120	2558934025	2553938461	2540853815		NL43_03015	*	*		2682582384	2655684251	Ga0129133_11307	2524160979	*	*
20	20	1	conserved protein	*	*	MBCUT_14300	MBBAR_6c02630	2618696976	646532961	2595158306	2595203956	MBBTH_13960	2657040176	2620724426	640592767	MBBWO_07130	*	*	*		NL43_07380	Msp_0994	MSCUN_03750		2682582385	2655684250	Ga0129133_11306	2524160980	Ga0053424_102207	2667997356
3	3	1	conserved protein	*	*	*	MBBAR_6c02640	2618696977	*	*	*	*	*	*	*	*	*	*	*		*	*	*		2682582415	*	*	*	*	*
3	3	1	conserved protein	*	*	MBCUT_08810	MBBAR_6c02650	2618696978	*	*	*	*	*	*	*	*	*	*	*		*	*	*		*	*	*	*	*	*
1	1	1	hypothetical protein	*	*	*	MBBAR_6c02660	*	*	*	*	*	*	*	*	*	*	*	*		*	*	*		*	*	*	*	*	*
25	25	1	translation initiation factor 2B, subunit I	MBFIL_03210	MBCUR_02520	MBCUT_08820	MBBAR_6c02670	2618696979	646532861	2595158214	2595203623	MBBTH_11830	2657040728	2620724237	640592603	MBBWO_08380	2558933772	2553936778	2540854513		NL43_02785	Msp_1023	MSCUN_08870		2682582413	2655684048	Ga0129133_11399	2524160886	Ga0053424_10218	2667997082
5	5	1	cystathionine gamma-synthase	*	MBCUR_19340	MBCUT_06340	MBBAR_6c02680	2618696980	*	*	*	*	*	*	*	*	*	*	*		*	*	*		2682582412	*	*	*	*	*
1	1	1	adhesin-like protein	*	*	*	MBBAR_6c02690	*	*	*	*	*	*	*	*	*	*	*	*		*	*	*		*	*	*	*	*	*
1	1	1	adhesin-like protein	*	*	*	MBBAR_7c00010	*	*	*	*	*	*	*	*	*	*	*	*		*	*	*		*	*	*	*	*	*
21	21	0.858	uroporphyrinogen-III synthase	MBFIL_06740	*	MBCUT_11030	MBBAR_7c00020	2618698250	646532626	2595159873	2595205196	MBBTH_02440	2657041135	2620725795	640593324	MBBWO_02070	2558933566	2553936965	2540854329		*	*	*		2682582454	2655683890	Ga0129133_11603	2524160401	Ga0053424_13167	2667996928
24	24	1	uroporphyrin-III C-methyltransferase	MBFIL_06730	*	MBCUT_11040	MBBAR_7c00030	2618698251	646532623	2595159896	2595205237	MBBTH_01940	2657041118	2620725787	640593370	MBBWO_01980	2558935019	2553936972	2540854322		NL43_01985	Msp_1192	MSCUN_15780		2682582456	2655683800	Ga0129133_11607	2524160404	Ga0053424_13159	2667996904
24	24	1	phosphoribosylformylglycinamidine synthase	MBFIL_06720	*	MBCUT_11050	MBBAR_7c00040	2618698252	646532622	2595159895	2595205236	MBBTH_01950	2657041119	2620725788	640593369	MBBWO_01990	2558935020	2553936973	2540854321		NL43_01980	Msp_1193	MSCUN_15770		2682582457	2655683801	Ga0129133_11608	2524160405	Ga0053424_13160	2667996905
24	24	1	phosphoribosylformylglycinamidine synthase	MBFIL_06710	*	MBCUT_11060	MBBAR_7c00050	2618698253	646532621	2595159894	2595205235	MBBTH_01960	2657041120	2620725789	640593368	MBBWO_02000	2558935021	2553936974	2540854320		NL43_01975	Msp_1194	MSCUN_15760		2682582458	2655683802	Ga0129133_11609	2524160406	Ga0053424_13161	2667996906
24	24	1	phosphoribosylaminoimidazole-succinocarboxamide synthase	MBFIL_06700	*	MBCUT_11070	MBBAR_7c00060	2618698254	646532620	2595159893	2595205234	MBBTH_01970	2657041121	2620725790	640593367	MBBWO_02010	2558935022	2553936975	2540854319		NL43_01970	Msp_1195	MSCUN_15750		2682582459	2655683803	Ga0129133_11610	2524160407	Ga0053424_13162	2667996907
1	1	1	hypothetical protein	*	*	*	MBBAR_7c00070	*	*	*	*	*	*	*	*	*	*	*	*		*	*	*		*	*	*	*	*	*
25	25	1	glucosamine-fructose-6-phosphate aminotransferase	MBFIL_06690	MBCUR_19100	MBCUT_11080	MBBAR_7c00080	2618698255	646532618	2595159891	2595205238	MBBTH_01930	2657041117	2620725785	640593371	MBBWO_01970	2558934456	2553936977	2540854317		NL43_01965	Msp_1196	MSCUN_05250		2682581106	2655683799	Ga0129133_11612	2524160409	Ga0053424_13157	2667996903
1	1	1	glycosyltransferase, family 2	*	*	*	MBBAR_7c00090	*	*	*	*	*	*	*	*	*	*	*	*		*	*	*		*	*	*	*	*	*
3	3	1	glycosyltransferase, family 4	MBFIL_15130	*	MBCUT_19160	MBBAR_7c00110	*	*	*	*	*	*	*	*	*	*	*	*		*	*	*		*	*	*	*	*	*
2	2	1	GDP-mannose 4,6-dehydratase	*	*	MBCUT_05250	MBBAR_7c00120	*	*	*	*	*	*	*	*	*	*	*	*		*	*	*		*	*	*	*	*	*
5	5	1	GDP-mannose 4,6-dehydratase-like protein	MBFIL_15140	*	*	MBBAR_7c00130	*	*	*	*	*	*	*	*	*	*	*	*		NL43_07400	Msp_0990	MSCUN_04860		*	*	*	*	*	*
21	21	0.285	conserved protein	MBFIL_06680	MBCUR_19110	MBCUT_10990	MBBAR_7c00140	2618698260	646532596	2595159800	2595205240	MBBTH_01910	2657041115	2620725778	640593375	MBBWO_01940	2558934410	2553937058	2540854227		*	*	*		*	2655683797	Ga0129133_11623	2524160418	Ga0053424_13150	2667996901
24	24	1	tRNA-guanine transglycosylase	MBFIL_06670	MBCUR_00570	MBCUT_11000	MBBAR_7c00150	2618698261	646532594	2595159799	2595205243	MBBTH_01900	2657041114	2620725777	640593377	MBBWO_01930	2558934405	2553937062	2540854219		*	Msp_0520	MSCUN_04050		2682581095	2655683793	Ga0129133_11624	2524160420	Ga0053424_13149	2667996900
2	2	1	conserved protein	*	*	*	MBBAR_7c00160	2618698262	*	*	*	*	*	*	*	*	*	*	*		*	*	*		*	*	*	*	*	*
2	2	1	conserved protein	*	*	*	MBBAR_7c00170	2618698263	*	*	*	*	*	*	*	*	*	*	*		*	*	*		*	*	*	*	*	*
2	2	1	conserved protein	*	*	*	MBBAR_7c00180	2618698264	*	*	*	*	*	*	*	*	*	*	*		*	*	*		*	*	*	*	*	*
24	24	0.658	NAC-like protein	MBFIL_06650	MBCUR_00560	*	MBBAR_7c00190	2618698265	646532593	2595159798	2595205728	MBBTH_09230	2657039363	2620725998	640592172	MBBWO_03170	2558934404	2553937063	2540854218		NL43_04450	Msp_0543	MSCUN_04350		2682583211	2655682935	Ga0129133_11625	2524160421	Ga0053424_134130	2667996146
19	19	0.261	putative phosphohydrolase	MBFIL_06640	MBCUR_17420	*	MBBAR_7c00200	2618698266	*	*	2595205727	MBBTH_09220	2657039364	2620725999	640592171	MBBWO_03160	2558934403	2553937064	2540854217		NL43_04445	Msp_0544	*		2682583212	2655682936	*	*	Ga0053424_134131	2667996147
24	24	0.399	conserved protein	MBFIL_06630	MBCUR_17430	*	MBBAR_7c00210	2618698267	646532101	2595159168	2595205726	MBBTH_09210	2657039365	2620726001	640592170	MBBWO_03150	2558934402	2553937065	2540854214		NL43_04440	Msp_0545	MSCUN_04340		2682582642	2655682937	Ga0129133_111074	2524160117	Ga0053424_134133	2667996148
24	24	0.104	conserved protein	MBFIL_06620	MBCUR_17440	*	MBBAR_7c00220	2618698268	646532102	2595159167	2595205725	MBBTH_09200	2657039366	2620726002	640592169	MBBWO_03140	2558934401	2553937066	2540854213		NL43_04435	Msp_0546	MSCUN_04330		2682582641	2655682938	Ga0129133_111073	2524160118	Ga0053424_134134	2667996149
8	8	1	conserved protein	MBFIL_06610	MBCUR_17450	*	MBBAR_7c00230	2618698269	*	*	*	*	*	*	*	*	2558934400	2553937067	2540854210		*	*	*		2682582640	*	*	*	*	*
3	3	1	conserved protein	*	*	*	MBBAR_7c00240	2618698270	*	*	*	*	*	*	*	*	*	*	*		*	*	*		2682583162	*	*	*	*	*
24	24	0.635	glutamate N-acetyltransferase	MBFIL_06590	MBCUR_01940	*	MBBAR_7c00250	2618698271	646532104	2595159165	2595205723	MBBTH_09180	2657039368	2620726004	640592167	MBBWO_03120	2558934396	2553937069	2540854208		NL43_04425	Msp_0549	MSCUN_04310		2682582325	2655682940	Ga0129133_111071	2524160120	Ga0053424_134136	2667996151
6	6	1	glutamate decarboxylase	MBFIL_19380	MBCUR_16610	MBCUT_03630	MBBAR_7c00260	2618698272	*	*	*	*	*	*	*	*	*	*	*		*	*	*		2682582326	*	*	*	*	*
25	25	1	N-acetylglutamate kinase	MBFIL_06580	MBCUR_07360	MBCUT_03650	MBBAR_7c00270	2618698273	646532110	2595159159	2595205713	MBBTH_09060	2657039386	2620726375	640592163	MBBWO_03050	2558934388	2553937082	2540854199		NL43_04420	Msp_0550	MSCUN_04300		2682582328	2655682952	Ga0129133_111064	2524160126	Ga0053424_1487	2667996168
23	23	0.812	isopropylmalate dehydrogenase	MBFIL_06570	MBCUR_07350	MBCUT_03660	MBBAR_7c00280	*	646532114	2595159156	2595205711	MBBTH_09040	2657039388	2620726405	640592161	MBBWO_03020	2558934387	2553937084	2540854197		NL43_07755	Msp_0674	MSCUN_01540		*	2655682954	Ga0129133_111061	2524160130	Ga0053424_1508	2667996170
21	21	0.857	conserved protein	MBFIL_06560	MBCUR_07340	MBCUT_03680	MBBAR_7c00290	2618698276	646532115	2595159155	2595205710	MBBTH_09030	2657039389	2620726406	640592160	MBBWO_03010	2558934378	2553937085	2540854196		*	*	*		*	2655682955	Ga0129133_111060	2524160131	Ga0053424_1509	2667996171
19	19	0.388	glutamine amidotransferase subunit	MBFIL_06550	MBCUR_19610	MBCUT_03690	MBBAR_7c00300	2618698277	*	2595159154	2595203887	*	2657041030	2620726408	640592159	MBBWO_03000	2558934377	2553937086	2540854195		NL43_07740	Msp_0671	MSCUN_01510		*	*	Ga0129133_111059	*	Ga0053424_15011	*
19	19	1	glutamate synthase, subunit 1	MBFIL_06540	MBCUR_19600	MBCUT_03700	MBBAR_7c00310	2618698278	646533187	*	2595203483	MBBTH_05550	*	*	640592158	MBBWO_02990	2558934376	2553937087	2540854194		*	Msp_0670	MSCUN_01500		2682582340	2655683769	*	2524160016	*	2667995957
19	19	1	glutamate synthase, subunit 3	MBFIL_06530	MBCUR_19590	MBCUT_03710	MBBAR_7c00320	2618698279	646533188	*	2595203484	MBBTH_05560	*	*	640592157	MBBWO_02980	2558934375	2553937088	2540854193		*	Msp_0669	MSCUN_01490		2682582341	2655683770	*	2524160017	*	2667995958
19	19	1	glutamate synthase, subunit 2	MBFIL_06520	MBCUR_19580	MBCUT_03720	MBBAR_7c00330	2618698280	646533190	*	2595203486	MBBTH_05580	*	*	640592156	MBBWO_02970	2558934374	2553937089	2540854192		*	Msp_0667	MSCUN_01470		2682582342	2655683772	*	2524160019	*	2667995960
4	4	1	efflux pump	*	*	MBCUT_03730	MBBAR_7c00340	2618698281	*	*	*	*	*	*	*	*	*	*	*		*	*	*		2682582906	*	*	*	*	*
12	12	0.398	conserved protein	MBFIL_04120	*	*	MBBAR_7c00350	2618698282	*	*	2595205819	MBBTH_09000	2657039392	2620726455	640592155	*	*	*	*		*	*	*		2682582904	2655682974	*	*	Ga0053424_15318	2667996176
24	34	0.542	F420H2:NADP oxidoreductase	MBFIL_07770	MBCUR_01970	MBCUT_16100	MBBAR_7c00360	2618698283	6.46532e+08	2.59516e+09	2.59521e+09	MBBTH_07070	2657041207	2620724964	640591831	*	2.55893e+09	2553937189,2553937440,2553937675	2.54085e+09		NL43_07735	Msp_0665	MSCUN_01450		2682581294	2655683643	Ga0129133_111101,Ga0129133_11687	2524160096	Ga0053424_11031	2667996606,2667996659,2667997347
24	24	0.658	tRNA-intron endonuclease	MBFIL_04130	MBCUR_07550	MBCUT_03750	MBBAR_7c00370	2618698284	646532577	2595159675	2595203829	MBBTH_01700	2657040282	2620725090	640592000	MBBWO_10300	2558934952	2553937384	2540853906		NL43_07105	Msp_0652	MSCUN_01390		*	2655683151	Ga0129133_11636	2524160436	Ga0053424_11272	2667996771
25	25	1	tryptophanyl-tRNA synthetase	MBFIL_04140	MBCUR_07540	MBCUT_03760	MBBAR_7c00380	2618698285	646532576	2595159676	2595203828	MBBTH_01690	2657040281	2620725089	640591999	MBBWO_10310	2558934951	2553937383	2540853907		NL43_07110	Msp_0653	MSCUN_01380		2682582832	2655683152	Ga0129133_11637	2524160437	Ga0053424_11271	2667996770
4	4	1	conserved protein	*	*	MBCUT_03770	MBBAR_7c00390	2618698286	*	*	*	*	*	*	*	*	*	*	*		*	*	*		2682582831	*	*	*	*	*
25	25	1	threonine synthase	MBFIL_04160	MBCUR_07530	MBCUT_03780	MBBAR_7c00400	2618698287	646532574	2595159679	2595203824	MBBTH_01670	2657040280	2620725087	640591997	MBBWO_10330	2558934949	2553937381	2540853909		NL43_04245	Msp_0588	MSCUN_04650		2682583206	2655683157	Ga0129133_11640	2524160439	Ga0053424_11269	2667996768
21	21	0.456	histone	MBFIL_16820	*	MBCUT_03790	MBBAR_7c00410	2618698288	646532573	2595159680	2595203823	MBBTH_01660	2657040279	2620725086	640591996	MBBWO_10340	2558934948	2553937380	2540853910		*	Msp_0168	*		*	2655683158	Ga0129133_11641	2524160440	Ga0053424_11268	2667996767
25	25	1	LSU ribosomal protein L7AE	MBFIL_16810	MBCUR_07510	MBCUT_03810	MBBAR_7c00420	2618698289	646532572	2595159681	2595203822	MBBTH_01650	2657040278	2620725085	640591989	MBBWO_10350	2558934947	2553937379	2540853911		NL43_07010	Msp_0633	MSCUN_03480		2682583127	2655683159	Ga0129133_11642	2524160441	Ga0053424_11267	2667996766
25	25	1	SSU ribosomal protein S28E	MBFIL_16800	MBCUR_07500	MBCUT_03820	MBBAR_7c00430	2618698290	646532571	2595159682	2595203821	MBBTH_01640	2657040277	2620725084	640591988	MBBWO_10360	2558934946	2553937378	2540853912		NL43_07005	Msp_0632	MSCUN_03490		2682583126	2655683160	Ga0129133_11643	2524160442	Ga0053424_11266	2667996765
25	25	1	LSU ribosomal protein L24E	MBFIL_16790	MBCUR_07490	MBCUT_03830	MBBAR_7c00440	2618698291	646532570	2595159683	2595203820	MBBTH_01630	2657040276	2620725083	640591987	MBBWO_10370	2558934945	2553937377	2540853913		NL43_07000	Msp_0631	MSCUN_03500		2682583125	2655683161	Ga0129133_11644	2524160443	Ga0053424_11265	2667996764
25	25	1	nucleoside diphosphate kinase	MBFIL_16780	MBCUR_07480	MBCUT_03840	MBBAR_7c00450	2618698292	646532569	2595159684	2595203819	MBBTH_01620	2657040275	2620725082	640591986	MBBWO_10380	2558934944	2553937376	2540853914		NL43_06995	Msp_0630	MSCUN_03510		2682582856	2655683162	Ga0129133_11645	2524160444	Ga0053424_11264	2667996763
25	25	1	translation initiation factor aIF-2	MBFIL_16770	MBCUR_07470	MBCUT_03850	MBBAR_7c00460	2618698293	646532568	2595159685	2595203818	MBBTH_01610	2657040274	2620725081	640591985	MBBWO_10390	2558934943	2553937375	2540853915		NL43_06990	Msp_0629	MSCUN_03520		2682582855	2655683163	Ga0129133_11646	2524160445	Ga0053424_11263	2667996762
25	25	0.64	SSU ribosomal protein S6E	MBFIL_16760	MBCUR_07460	MBCUT_03860	MBBAR_7c00470	2618698295	646532567	2595159686	2595203817	MBBTH_01600	2657040273	2620725080	640591984	MBBWO_10400	2558934942	2553937374	2540853916		NL43_06985	Msp_0628	MSCUN_03530		2682582919	2655683164	Ga0129133_11647	2524160446	Ga0053424_11262	2667996761
24	24	1	translation initiation factor 2, subunit gamma	MBFIL_16750	MBCUR_07450	MBCUT_03870	MBBAR_7c00480	*	646532566	2595159687	2595203816	MBBTH_01590	2657040272	2620725079	640591983	MBBWO_10410	2558934941	2553937373	2540853917		NL43_06980	Msp_0627	MSCUN_03540		2682582918	2655683165	Ga0129133_11648	2524160447	Ga0053424_11261	2667996760
22	22	1	conserved protein	MBFIL_16740	MBCUR_07440	MBCUT_03880	MBBAR_7c00490	2618698298	646532565	2595159688	2595203815	MBBTH_01580	2657040271	2620725078	640591982	MBBWO_10420	2558934940	2553937372	2540853918		*	*	*		2682582916	2655683166	Ga0129133_11649	2524160448	Ga0053424_11260	2667996759
9	9	1	inorganic pyrophosphatase	MBFIL_16730	MBCUR_07430	MBCUT_03890	MBBAR_7c00500	2618698299	*	*	*	*	*	*	640591981	MBBWO_10430	*	*	*		*	Msp_0625	*		2682582727	*	*	*	*	*
25	25	1	DNA-directed RNA polymerase, subunit E	MBFIL_16720	MBCUR_07420	MBCUT_03900	MBBAR_7c00510	2618698300	646532564	2595159689	2595203814	MBBTH_01570	2657040270	2620725077	640591980	MBBWO_10440	2558934939	2553937371	2540853919		NL43_06970	Msp_0624	MSCUN_03560		2682582726	2655683167	Ga0129133_11650	2524160449	Ga0053424_11259	2667996758
25	25	0.318	DNA-directed RNA polymerase, subunit E'	MBFIL_16710	MBCUR_07410	MBCUT_03910	MBBAR_7c00520	2618698301	646532563	2595159690	2595203813	MBBTH_01560	2657040269	2620725076	640591979	MBBWO_10450	2558934938	2553937370	2540853920		NL43_06965	Msp_0623	MSCUN_03570		2682582725	2655683168	Ga0129133_11651	2524160450	Ga0053424_11258	2667996757
20	20	0.65	conserved protein	MBFIL_16700	MBCUR_07400	MBCUT_03920	MBBAR_7c00530	2618698302	646532561	2595158755	2595203812	MBBTH_01550	2657040268	*	640591978	MBBWO_10460	2558934937	2553937369	2540853921		*	*	*		2682582724	2655683169	Ga0129133_11653	2524160452	*	2667996756
25	25	0.84	SSU ribosomal protein S24E	MBFIL_16690	MBCUR_07390	MBCUT_03930	MBBAR_7c00540	2618698303	646532560	2595158756	2595203811	MBBTH_01540	2657040267	2620725073	640591977	MBBWO_10470	2558934936	2553937368	2540853922		NL43_06955	Msp_0621	MSCUN_03590		2682582723	2655683170	Ga0129133_11654	2524160453	Ga0053424_11255	2667996755
25	25	1	SSU ribosomal protein S27AE	MBFIL_16680	MBCUR_07380	MBCUT_03940	MBBAR_7c00550	2618698304	646532559	2595158757	2595203810	MBBTH_01530	2657040266	2620725072	640591976	MBBWO_10480	2558934935	2553937367	2540853923		NL43_06950	Msp_0620	MSCUN_03600		2682582722	2655683171	Ga0129133_11655	2524160454	Ga0053424_11254	2667996754
1	1	1	conserved protein	*	*	*	MBBAR_7c00560	*	*	*	*	*	*	*	*	*	*	*	*		*	*	*		*	*	*	*	*	*
1	1	1	adhesin-like protein	*	*	*	MBBAR_7c00570	*	*	*	*	*	*	*	*	*	*	*	*		*	*	*		*	*	*	*	*	*
25	25	1	argininosuccinate lyase	MBFIL_03650	MBCUR_00770	MBCUT_17300	MBBAR_7c00580	2618698305	646532558	2595158758	2595203809	MBBTH_01520	2657040265	2620725071	640591975	MBBWO_10490	2558934793	2553937366	2540853924		NL43_04120	Msp_0618	MSCUN_03610		2682582407	2655683172	Ga0129133_11656	2524160455	Ga0053424_11253	2667996753
1	1	1	conserved protein	*	*	*	MBBAR_7c00590	*	*	*	*	*	*	*	*	*	*	*	*		*	*	*		*	*	*	*	*	*
3	3	1	conserved protein	*	*	*	MBBAR_7c00600	2618698308	*	*	*	*	*	*	*	*	*	*	*		*	*	*		2682582404	*	*	*	*	*
24	24	0.115	putative ATPase	MBFIL_03660	MBCUR_19040	MBCUT_17280	MBBAR_7c00610	2618698309	646532557	2595158759	2595203807	MBBTH_01500	2657040263	2620725069	640591973	MBBWO_10510	2558934796	2553937363	2540853927		NL43_04125	Msp_0617	MSCUN_03630		*	2655683173	Ga0129133_11657	2524160456	Ga0053424_11251	2667996751
20	20	1	acetyltransferase	MBFIL_03670	MBCUR_19050	MBCUT_17270	MBBAR_7c00620	2618698310	646532555	2595158761	2595203803	*	*	2620725067	640591972	MBBWO_10520	2558934797	2553937362	2540853928		*	*	*		2682581142	2655683177	Ga0129133_11659	2524160458	Ga0053424_11249	2667996731
1	1	1	conserved protein	*	*	*	MBBAR_8c00010	*	*	*	*	*	*	*	*	*	*	*	*		*	*	*		*	*	*	*	*	*
18	18	0.374	DNA-3-methyladenine glycosylase I	*	*	MBCUT_20440	MBBAR_8c00020	*	646533176	2595159543	2595205732	MBBTH_09260	2657039360	2620725995	*	*	*	2553936929	2540854362		NL43_05920	Msp_0697	MSCUN_09110		*	2655682932	Ga0129133_111692	2524161175	Ga0053424_134127	2667996143
2	2	1	putative phage primase	*	*	*	MBBAR_8c00030	2618698098	*	*	*	*	*	*	*	*	*	*	*		*	*	*		*	*	*	*	*	*
19	19	0.684	putative helicase	MBFIL_06780	MBCUR_18330	MBCUT_05220	MBBAR_8c00040	2618698249	*	*	2595205190	MBBTH_02490	2657041141	2620725803	640593318	MBBWO_02130	2558933569	2553936960	2540854334		NL43_01810	Msp_1228	MSCUN_02260		*	2655683896	*	*	Ga0053424_13175	*
1	1	1	hypothetical protein	*	*	*	MBBAR_8c00050	*	*	*	*	*	*	*	*	*	*	*	*		*	*	*		*	*	*	*	*	*
1	1	1	putative ion channel protein	*	*	*	MBBAR_8c00060	*	*	*	*	*	*	*	*	*	*	*	*		*	*	*		*	*	*	*	*	*
25	25	0.398	CRISPR-associated protein Cas4	MBFIL_06790	MBCUR_13950	MBCUT_05160	MBBAR_8c00070	2618698247	646532631	2595159868	2595205187	MBBTH_02510	2657041143	2620725805	640593316	MBBWO_02140	2558933570	2553936959	2540854335		NL43_00440	Msp_0024	MSCUN_08560		2682583209	2655683898	Ga0129133_11598	2524160396	Ga0053424_13177	2667996934
6	6	0.24	putative nuclease	MBFIL_06800	*	*	MBBAR_8c00080	*	*	*	*	MBBTH_02520	2657041144	*	640593315	*	*	*	*		*	*	*		*	*	*	*	*	2667996935
25	25	0.225	transcriptional regulator	MBFIL_06770	MBCUR_12670	MBCUT_05230	MBBAR_8c00090	2618698244	646532630	2595159869	2595205191	MBBTH_02480	2657041140	2620725801	640593319	MBBWO_02120	2558933562	2553936961	2540854333		NL43_02005	Msp_1188	MSCUN_15820		2682582837	2655683895	Ga0129133_11599	2524160397	Ga0053424_13173	2667996931
1	1	1	glycosyltransferase, family 2	*	*	*	MBBAR_8c00100	*	*	*	*	*	*	*	*	*	*	*	*		*	*	*		*	*	*	*	*	*
10	10	1	putative oxidoreductase	*	*	*	MBBAR_8c00110	2618698241	646532625	2595159874	*	*	*	*	*	*	2558933557	2553936970	2540854324		*	*	*		2682582553	*	Ga0129133_11604	2524160402	*	*
24	24	0.281	single-stranded-DNA-specific exonuclease	MBFIL_06760	MBCUR_18350	MBCUT_11010	MBBAR_8c00120	2618698240	646532629	2595159870	2595205192	MBBTH_02470	2657041139	2620725799	640593320	MBBWO_02110	2558933563	2553936962	2540854332		NL43_02000	Msp_1189	MSCUN_15810		*	2655683894	Ga0129133_11600	2524160398	Ga0053424_13171	2667996930
6	6	1	signal recognition particle, subunit SRP19	MBFIL_06750	MBCUR_18340	MBCUT_11020	MBBAR_8c00130	2618698239	*	*	*	*	*	*	*	*	*	*	*		*	*	*		2682582862	*	*	*	*	*
22	22	0.115	conserved protein	MBFIL_06810	MBCUR_09910	MBCUT_05140	MBBAR_8c00140	2618698238	646532632	2595159867	2595205184	MBBTH_02540	2657041145	2620725806	640593313	MBBWO_02150	2558933572	2553936956	2540854338		*	*	*		2682582864	2655683900	Ga0129133_11597	2524160395	Ga0053424_13178	2667996937
25	25	1	hydrogenase maturation factor	MBFIL_06840	MBCUR_09890	MBCUT_05130	MBBAR_8c00150	2618698237	646532633	2595159866	2595205183	MBBTH_02550	2657041146	2620725807	640593312	MBBWO_02160	2558933573	2553936955	2540854339		NL43_01560	Msp_1279	MSCUN_08710		2682582865	2655683901	Ga0129133_11596	2524160394	Ga0053424_13179	2667996938
9	9	1	thymidylate synthase	MBFIL_18810	MBCUR_09830	MBCUT_04340	MBBAR_8c00160	2618698236	*	*	*	*	*	*	*	MBBWO_11260	2558934028	2553938458	2540853811		*	*	*		*	*	*	*	*	*
1	1	1	hypothetical protein	*	*	*	MBBAR_8c00170	*	*	*	*	*	*	*	*	*	*	*	*		*	*	*		*	*	*	*	*	*
1	1	1	adhesin-like protein	*	*	*	MBBAR_8c00180	*	*	*	*	*	*	*	*	*	*	*	*		*	*	*		*	*	*	*	*	*
3	3	1	transcriptional regulator	*	*	*	MBBAR_8c00190	2618698235	*	*	*	*	*	*	*	*	*	*	*		*	*	*		2682582688	*	*	*	*	*
3	3	1	conserved protein	*	*	*	MBBAR_8c00200	2618698234	*	*	*	*	*	*	*	*	*	*	*		*	*	*		2682582689	*	*	*	*	*
5	5	1	methionine synthase	MBFIL_18800	MBCUR_09820	MBCUT_04330	MBBAR_8c00210	2618698233	*	*	*	*	*	*	*	*	*	*	*		*	*	*		*	*	*	*	*	*
1	1	1	hypothetical protein	*	*	*	MBBAR_8c00220	*	*	*	*	*	*	*	*	*	*	*	*		*	*	*		*	*	*	*	*	*
22	22	0.818	conserved protein	MBFIL_18790	MBCUR_09810	MBCUT_04320	MBBAR_8c00230	2618698232	646532709	2595158360	2595203717	MBBTH_06560	2657039636	2620724983	640591885	MBBWO_11240	2558934031	2553938454	2540853807		*	*	*		2682582026	2655683281	Ga0129133_11516	2524160770	Ga0053424_11116	2667996651
22	22	0.761	conserved protein	MBFIL_18780	MBCUR_09800	MBCUT_04310	MBBAR_8c00240	2618698231	646532710	2595158359	2595203718	MBBTH_06550	2657039637	2620724984	640591886	MBBWO_11230	2558934032	2553938453	2540853806		*	*	*		2682582027	2655683280	Ga0129133_11515	2524160771	Ga0053424_11117	2667996652
22	22	0.909	conserved protein	MBFIL_18770	MBCUR_09790	MBCUT_04300	MBBAR_8c00250	2618698230	646532723	2595158349	2595203719	MBBTH_06540	2657039638	2620724985	640591887	MBBWO_11220	2558934034	2553938452	2540853805		*	*	*		2682582029	2655683279	Ga0129133_11506	2524160781	Ga0053424_11118	2667996653
25	25	1	conserved protein	MBFIL_18750	MBCUR_09770	MBCUT_02740	MBBAR_8c00270	2618698228	646532719	2595158353	2595203721	MBBTH_06520	2657039640	2620724987	640591889	MBBWO_11200	2558934036	2553938450	2540853803		NL43_01790	Msp_1232	MSCUN_02220		2682582031	2655683268	Ga0129133_11510	2524160777	Ga0053424_11120	2667996655
23	23	1	hydrogenase nickel incorporation protein	MBFIL_18740	MBCUR_09760	MBCUT_02730	MBBAR_8c00280	2618698227	646532720	2595158352	2595203722	MBBTH_06510	2657039641	*	640591890	MBBWO_11190	2558934038	2553938448	2540853802		NL43_01795	Msp_1231	MSCUN_02230		2682582032	2655683267	Ga0129133_11509	2524160778	*	2667996656
22	22	0.909	hydrogenase nickel incorporation protein	MBFIL_18730	MBCUR_09750	MBCUT_02720	MBBAR_8c00290	2618698226	646532721	2595158351	2595203723	MBBTH_06500	2657039642	2620724989	640591891	MBBWO_11180	2558934039	2553938447	2540853801		*	*	*		2682582033	2655683266	Ga0129133_11508	2524160779	Ga0053424_11122	2667996657
25	25	0.92	ribose-phosphate pyrophosphokinase	MBFIL_18720	MBCUR_00220	MBCUT_02710	MBBAR_8c00300	2618698225	646532722	2595158350	2595205851	MBBTH_05410	2657041077	2620725705	640593399	MBBWO_01730	2558934040	2553938446	2540853800		NL43_01805	Msp_1229	MSCUN_02250		2682582453	2655683748	Ga0129133_11507	2524160780	Ga0053424_13011	2667996308
24	24	1	ATP-dependent protease	MBFIL_18710	MBCUR_06390	MBCUT_02700	MBBAR_8c00310	2618698224	646532725	2595158347	2595205883	MBBTH_05470	2657041083	2620725714	640593391	MBBWO_01810	2558934047	2553938443	2540853796		*	Msp_1227	MSCUN_02270		2682582451	2655683754	Ga0129133_11504	2524160783	Ga0053424_13020	2667996301
25	25	0.598	putative cobyric acid synthase	MBFIL_01550	MBCUR_00060	MBCUT_02690	MBBAR_8c00320	2618698220	646532726	2595158346	2595205882	MBBTH_05490	2657039795	2620725723	640593387	MBBWO_01840	2558934049	2553938442	2540853795		NL43_01820	Msp_1226	MSCUN_09250		2682582929	2655683755	Ga0129133_11503	2524160784	Ga0053424_13029	2667996300
25	25	1	acetyl-CoA acetyltransferase	MBFIL_01510	MBCUR_12980	MBCUT_04220	MBBAR_8c00330	2618698219	646532727	2595158345	2595205248	MBBTH_01850	2657041108	2620725771	640593384	MBBWO_01870	2558934056	2553938412	2540853766		NL43_00870	Msp_0116	MSCUN_11680		2682583217	2655683788	Ga0129133_11502	2524160785	Ga0053424_13143	2667996895
25	25	1	hydroxymethylglutaryl-CoA synthase	MBFIL_01520	MBCUR_12990	MBCUT_04230	MBBAR_8c00340	2618698218	646532728	2595158344	2595205247	MBBTH_01860	2657041109	2620725772	640593383	MBBWO_01880	2558934057	2553938411	2540853765		NL43_00875	Msp_0117	MSCUN_11670		2682581865	2655683789	Ga0129133_11501	2524160786	Ga0053424_13144	2667996896
4	4	1	putative anion transporter protein	*	*	MBCUT_04260	MBBAR_8c00350	2618698217	*	*	*	*	*	*	*	*	*	*	*		*	*	*		2682581864	*	*	*	*	*
25	25	1	thermosome, subunit beta	MBFIL_08730	MBCUR_13030	MBCUT_04280	MBBAR_8c00380	2618698214	646532735	2595158337	2595203590	MBBTH_12110	2657040707	2620724262	640592625	MBBWO_03200	2558934058	2553938410	2540853764		NL43_00860	Msp_0114	MSCUN_11700		2682581861	2655684077	Ga0129133_11494	2524160793	Ga0053424_10243	2667997105
3	3	1	efflux pump	*	*	*	MBBAR_8c00390	2618698213	*	*	*	*	*	*	*	*	*	*	*		*	*	*		2682582758	*	*	*	*	*
4	4	1	putative hydrolase	*	*	MBCUT_02750	MBBAR_8c00400	2618698212	*	*	*	*	*	*	*	*	*	*	*		*	*	*		2682582760	*	*	*	*	*
3	3	1	conserved protein	*	*	*	MBBAR_8c00410	2618698211	*	*	*	*	*	*	*	*	*	*	*		*	*	*		2682583083	*	*	*	*	*
25	25	1	aspartate-semialdehyde dehydrogenase	MBFIL_01630	MBCUR_13130	MBCUT_02620	MBBAR_8c00420	2618698210	646532760	2595158335	2595203587	MBBTH_12130	2657040705	2620724265	640592628	MBBWO_03230	2558934067	2553938398	2540853752		NL43_00845	Msp_0110	MSCUN_11730		2682581322	2655684079	Ga0129133_11492	2524160802	Ga0053424_10246	2667997110
25	25	1	dihydrodipicolinate reductase	MBFIL_01640	MBCUR_13140	MBCUT_02610	MBBAR_8c00430	2618698209	646532761	2595158334	2595203586	MBBTH_12140	2657040704	2620724266	640592629	MBBWO_03240	2558934068	2553938397	2540853751		NL43_00840	Msp_0109	MSCUN_11740		2682581323	2655684080	Ga0129133_11491	2524160803	Ga0053424_10247	2667997111
25	25	1	dihydrodipicolinate synthase	MBFIL_01650	MBCUR_13150	MBCUT_02600	MBBAR_8c00440	2618698208	646532762	2595158333	2595203585	MBBTH_12150	2657040703	2620724267	640592630	MBBWO_03250	2558934069	2553938396	2540853750		NL43_00835	Msp_0108	MSCUN_11750		2682581324	2655684081	Ga0129133_11490	2524160804	Ga0053424_10248	2667997112
25	25	1	aspartate kinase	MBFIL_01660	MBCUR_13160	MBCUT_02590	MBBAR_8c00450	2618698207	646532763	2595158332	2595203584	MBBTH_12160	2657040702	2620724268	640592631	MBBWO_03260	2558934070	2553938395	2540853749		NL43_00830	Msp_0107	MSCUN_11760		2682581326	2655684082	Ga0129133_11489	2524160805	Ga0053424_10249	2667997113
22	22	0.909	transcriptional regulator	MBFIL_06880	MBCUR_19890	MBCUT_10920	MBBAR_8c00460	2618698206	646532578	2595159674	2595203830	MBBTH_01710	2657040283	2620725091	640592001	MBBWO_10290	2558934954	2553937385	2540853905		*	*	*		2682581328	2655683150	Ga0129133_11635	2524160435	Ga0053424_11273	2667996772
4	4	1	acetate--CoA ligase	MBFIL_07010	*	*	MBBAR_8c00470	2618698204	*	*	*	*	*	*	*	*	*	*	*		*	*	*		2682581329	*	*	*	*	*
2	2	1	glycosylhydrolase, carbohydrate esterase family 4	*	*	*	MBBAR_8c00480	2618698203	*	*	*	*	*	*	*	*	*	*	*		*	*	*		*	*	*	*	*	*
1	1	1	hypothetical protein	*	*	*	MBBAR_8c00490	*	*	*	*	*	*	*	*	*	*	*	*		*	*	*		*	*	*	*	*	*
1	1	1	adhesin-like protein	*	*	*	MBBAR_8c00500	*	*	*	*	*	*	*	*	*	*	*	*		*	*	*		*	*	*	*	*	*
2	2	1	conserved protein	MBFIL_08610	*	*	MBBAR_8c00510	*	*	*	*	*	*	*	*	*	*	*	*		*	*	*		*	*	*	*	*	*
3	4	0.5	hypothetical protein	MBFIL_12120	MBCUR_18800,MBCUR_03270	*	MBBAR_8c00520	*	*	*	*	*	*	*	*	*	*	*	*		*	*	*		*	*	*	*	*	*
3	3	1	conserved protein	*	*	*	MBBAR_8c00530	2618698202	*	*	*	*	*	*	*	*	*	*	*		*	*	*		2682581840	*	*	*	*	*
21	21	0.604	thermosome, subunit alpha	MBFIL_07050	MBCUR_13920	*	MBBAR_8c00540	2618698201	646532583	2595159671	2595203833	MBBTH_08830	2657040285	2620725097	640592003	MBBWO_10270	2558934529	2553937388	2540853903		*	*	*		2682581841	2655683148	Ga0129133_11632	2524160433	Ga0053424_1143	2667996774
24	24	1	deoxyhypusine synthase	MBFIL_06140	MBCUR_03660	MBCUT_08230	MBBAR_9c00010	2618698533	646532134	2595159007	2595205101	MBBTH_05190	2657041056	2620725670	640593438	MBBWO_01400	2558934819	2553937338	2540853948		NL43_04910	Msp_0395	MSCUN_14380		*	2655683728	Ga0129133_111042	2524160147	Ga0053424_1293	2667996339
3	3	1	anti-sigma factor	*	*	*	MBBAR_9c00030	2618698536	*	*	*	*	*	*	*	*	*	*	*		*	*	*		2682582600	*	*	*	*	*
3	3	1	anti-anti-sigma factor	*	*	*	MBBAR_9c00040	2618698537	*	*	*	*	*	*	*	*	*	*	*		*	*	*		2682582599	*	*	*	*	*
3	3	1	putative efflux pump	*	*	*	MBBAR_9c00050	2618698538	*	*	*	*	*	*	*	*	*	*	*		*	*	*		2682581209	*	*	*	*	*
1	1	1	non-ribosomal peptide synthetase	*	*	*	MBBAR_9c00060	*	*	*	*	*	*	*	*	*	*	*	*		*	*	*		*	*	*	*	*	*
4	4	1	phosphopantetheinyl transferase	*	*	MBCUT_20170	MBBAR_9c00070	2618698543	*	*	*	*	*	*	*	*	*	*	*		*	*	*		2682581216	*	*	*	*	*
1	1	1	adhesin-like protein	*	*	*	MBBAR_9c00080	*	*	*	*	*	*	*	*	*	*	*	*		*	*	*		*	*	*	*	*	*
1	1	1	adhesin-like protein	*	*	*	MBBAR_10c00010	*	*	*	*	*	*	*	*	*	*	*	*		*	*	*		*	*	*	*	*	*
1	1	1	hypothetical protein	*	*	*	MBBAR_10c00020	*	*	*	*	*	*	*	*	*	*	*	*		*	*	*		*	*	*	*	*	*
1	1	1	putative ATPase	*	*	*	MBBAR_10c00030	*	*	*	*	*	*	*	*	*	*	*	*		*	*	*		*	*	*	*	*	*
1	1	1	conserved protein	*	*	*	MBBAR_10c00040	*	*	*	*	*	*	*	*	*	*	*	*		*	*	*		*	*	*	*	*	*
4	4	1	conserved protein	*	MBCUR_15490	MBCUT_05980	MBBAR_10c00050	*	*	*	*	*	*	*	*	*	*	*	*		*	*	*		2682581002	*	*	*	*	*
3	3	1	hypothetical protein	*	MBCUR_15500	*	MBBAR_10c00060	*	*	*	*	*	*	*	*	*	*	*	*		*	*	*		2682581003	*	*	*	*	*
5	6	0.24	conserved protein	MBFIL_12790	MBCUR_00610	*	MBBAR_10c00070	2.6187e+09	*	*	*	*	*	*	*	*	*	*	*		*	*	*		2682581005	*	*	*	*	*
13	13	1	Wzx-like protein	MBFIL_13970	*	*	MBBAR_10c00080	2618697865	646532979	2595158069	*	*	*	*	*	MBBWO_07280	2558933469	2553938078	2540853500		*	*	*		2682581011	*	Ga0129133_11291	2524160995	*	2667997332
13	13	0.228	conserved protein	MBFIL_13980	*	*	MBBAR_10c00090	2618697864	646532978	2595158068	*	*	*	*	*	MBBWO_07290	2558933470	2553938074	2540853496		*	*	*		2682581012	*	Ga0129133_11292	2524160994	*	2667997333
19	19	0.263	NeuB-like protein	MBFIL_11110	*	*	MBBAR_10c00100	2618697863	646532977	2595158067	2595203983	MBBTH_13830	2657040191	2620724404	*	MBBWO_07300	2558933473	2553938072	2540853494		*	*	*		2682582071	2655684228	Ga0129133_11293	2524160993	Ga0053424_102185	2667997334
20	20	0.374	NeuA-like protein	MBFIL_11120	*	*	MBBAR_10c00110	2618697862	646532975	2595158066	2595203982	MBBTH_13840	2657040190	2620724405	640592752	MBBWO_07310	2558933474	2553938071	2540853493		*	*	*		2682582070	2655684229	Ga0129133_11294	2524160992	Ga0053424_102186	2667997335
4	4	1	ABC-type transporter, permease component	*	MBCUR_07300	*	MBBAR_10c00120	2618697860	*	*	*	*	*	*	*	*	*	*	*		*	*	*		2682582069	*	*	*	*	*
4	4	1	ABC-type transporter, ATPase component	*	MBCUR_07310	*	MBBAR_10c00130	2618697859	*	*	*	*	*	*	*	*	*	*	*		*	*	*		2682582068	*	*	*	*	*
24	24	1	hydrogenase maturation factor	MBFIL_02210	MBCUR_16100	*	MBBAR_10c00140	2618697858	646532974	2595158065	2595203981	MBBTH_13850	2657040189	2620724406	640592753	MBBWO_07320	2558933475	2553938068	2540853492		NL43_01530	Msp_1285	MSCUN_06250		2682581967	2655684230	Ga0129133_11295	2524160991	Ga0053424_102187	2667997336
18	18	0.478	putative phosphoglycolate phosphatase	*	*	*	MBBAR_10c00150	*	646532973	2595158064	2595203980	MBBTH_13860	2657040188	2620724407	640592754	MBBWO_07330	2558933476	2553938067	2540853491		*	*	*		2682581965	2655684231	Ga0129133_11296	2524160990	Ga0053424_102188	2667997337
20	20	0.348	putative peptidase	MBFIL_02220	MBCUR_16090	*	MBBAR_10c00160	2618697855	646532972	2595158063	2595203979	MBBTH_13870	2657040187	2620724408	640592755	MBBWO_07340	2558933477	2553938066	2540853490		*	*	*		*	2655684232	Ga0129133_11297	2524160989	Ga0053424_102189	2667997338
4	4	1	Sep-tRNA:Cys-tRNA synthase	*	*	*	MBBAR_10c00170	2618697854	*	*	*	*	*	*	*	MBBWO_07350	*	*	*		*	*	*		2682581962	*	*	*	*	*
3	3	1	hypothetical protein	*	*	*	MBBAR_10c00180	2618697853	*	*	*	*	*	*	*	*	*	*	*		*	*	*		2682581961	*	*	*	*	*
4	4	1	hypothetical protein	*	*	MBCUT_02370	MBBAR_10c00190	2618697852	*	*	*	*	*	*	*	*	*	*	*		*	*	*		2682582262	*	*	*	*	*
3	3	1	hypothetical protein	*	*	*	MBBAR_10c00200	2618697851	*	*	*	*	*	*	*	*	*	*	*		*	*	*		2682582261	*	*	*	*	*
2	2	1	hypothetical protein	MBFIL_11530	*	*	MBBAR_10c00210	*	*	*	*	*	*	*	*	*	*	*	*		*	*	*		*	*	*	*	*	*
1	1	1	hypothetical protein	*	*	*	MBBAR_10c00220	*	*	*	*	*	*	*	*	*	*	*	*		*	*	*		*	*	*	*	*	*
2	2	1	hypothetical protein	MBFIL_11510	*	*	MBBAR_10c00230	*	*	*	*	*	*	*	*	*	*	*	*		*	*	*		*	*	*	*	*	*
3	3	1	pseudomurein endoisopeptidase	*	*	MBCUT_07030	MBBAR_10c00240	*	*	*	*	*	*	*	*	*	*	*	*		*	*	*		2682580927	*	*	*	*	*
1	1	1	hypothetical protein	*	*	*	MBBAR_10c00250	*	*	*	*	*	*	*	*	*	*	*	*		*	*	*		*	*	*	*	*	*
1	1	1	putative oxidoreductase	*	*	*	MBBAR_10c00260	*	*	*	*	*	*	*	*	*	*	*	*		*	*	*		*	*	*	*	*	*
2	2	1	hypothetical protein	*	*	*	MBBAR_10c00270	*	*	*	*	*	*	*	*	*	*	*	*		*	*	*		2682580929	*	*	*	*	*
1	1	1	hypothetical protein	*	*	*	MBBAR_10c00280	*	*	*	*	*	*	*	*	*	*	*	*		*	*	*		*	*	*	*	*	*
2	2	1	hypothetical protein	*	*	MBCUT_06960	MBBAR_10c00290	*	*	*	*	*	*	*	*	*	*	*	*		*	*	*		*	*	*	*	*	*
1	1	1	conserved protein	*	*	*	MBBAR_10c00300	*	*	*	*	*	*	*	*	*	*	*	*		*	*	*		*	*	*	*	*	*
1	1	1	phage Mu protein Gp47-like protein	*	*	*	MBBAR_10c00310	*	*	*	*	*	*	*	*	*	*	*	*		*	*	*		*	*	*	*	*	*
1	1	1	conserved protein	*	*	*	MBBAR_10c00320	*	*	*	*	*	*	*	*	*	*	*	*		*	*	*		*	*	*	*	*	*
1	1	1	hypothetical protein	*	*	*	MBBAR_10c00330	*	*	*	*	*	*	*	*	*	*	*	*		*	*	*		*	*	*	*	*	*
1	1	1	transglutaminase-like protein	*	*	*	MBBAR_10c00340	*	*	*	*	*	*	*	*	*	*	*	*		*	*	*		*	*	*	*	*	*
1	1	1	conserved protein	*	*	*	MBBAR_10c00350	*	*	*	*	*	*	*	*	*	*	*	*		*	*	*		*	*	*	*	*	*
1	1	1	hypothetical protein	*	*	*	MBBAR_10c00360	*	*	*	*	*	*	*	*	*	*	*	*		*	*	*		*	*	*	*	*	*
1	1	1	hypothetical protein	*	*	*	MBBAR_10c00370	*	*	*	*	*	*	*	*	*	*	*	*		*	*	*		*	*	*	*	*	*
1	1	1	putative phage tail tape measure protein	*	*	*	MBBAR_10c00380	*	*	*	*	*	*	*	*	*	*	*	*		*	*	*		*	*	*	*	*	*
1	1	1	hypothetical protein	*	*	*	MBBAR_10c00390	*	*	*	*	*	*	*	*	*	*	*	*		*	*	*		*	*	*	*	*	*
1	1	1	hypothetical protein	*	*	*	MBBAR_10c00400	*	*	*	*	*	*	*	*	*	*	*	*		*	*	*		*	*	*	*	*	*
1	1	1	hypothetical protein	*	*	*	MBBAR_10c00410	*	*	*	*	*	*	*	*	*	*	*	*		*	*	*		*	*	*	*	*	*
1	1	1	putative phage tail sheath protein	*	*	*	MBBAR_10c00420	*	*	*	*	*	*	*	*	*	*	*	*		*	*	*		*	*	*	*	*	*
1	1	1	RadA-like protein	*	*	*	MBBAR_10c00430	*	*	*	*	*	*	*	*	*	*	*	*		*	*	*		*	*	*	*	*	*
1	1	1	hypothetical protein	*	*	*	MBBAR_10c00440	*	*	*	*	*	*	*	*	*	*	*	*		*	*	*		*	*	*	*	*	*
1	1	1	conserved protein	*	*	*	MBBAR_10c00450	*	*	*	*	*	*	*	*	*	*	*	*		*	*	*		*	*	*	*	*	*
1	1	1	hypothetical protein	*	*	*	MBBAR_10c00460	*	*	*	*	*	*	*	*	*	*	*	*		*	*	*		*	*	*	*	*	*
2	2	1	hypothetical protein	*	*	MBCUT_06800	MBBAR_10c00470	*	*	*	*	*	*	*	*	*	*	*	*		*	*	*		*	*	*	*	*	*
1	1	1	hypothetical protein	*	*	*	MBBAR_10c00480	*	*	*	*	*	*	*	*	*	*	*	*		*	*	*		*	*	*	*	*	*
1	1	1	hypothetical protein	*	*	*	MBBAR_10c00490	*	*	*	*	*	*	*	*	*	*	*	*		*	*	*		*	*	*	*	*	*
1	1	1	hypothetical protein	*	*	*	MBBAR_10c00500	*	*	*	*	*	*	*	*	*	*	*	*		*	*	*		*	*	*	*	*	*
1	1	1	hypothetical protein	*	*	*	MBBAR_10c00510	*	*	*	*	*	*	*	*	*	*	*	*		*	*	*		*	*	*	*	*	*
1	1	1	hypothetical protein	*	*	*	MBBAR_10c00520	*	*	*	*	*	*	*	*	*	*	*	*		*	*	*		*	*	*	*	*	*
1	1	1	phage Mu protein F-like protein	*	*	*	MBBAR_10c00530	*	*	*	*	*	*	*	*	*	*	*	*		*	*	*		*	*	*	*	*	*
1	1	1	phage Mu protein Gp29-like protein	*	*	*	MBBAR_10c00540	*	*	*	*	*	*	*	*	*	*	*	*		*	*	*		*	*	*	*	*	*
2	2	1	putative phage terminase, large subunit	*	*	MBCUT_06730	MBBAR_10c00550	*	*	*	*	*	*	*	*	*	*	*	*		*	*	*		*	*	*	*	*	*
2	2	1	conserved protein	*	*	MBCUT_06720	MBBAR_10c00560	*	*	*	*	*	*	*	*	*	*	*	*		*	*	*		*	*	*	*	*	*
1	1	1	hypothetical protein	*	*	*	MBBAR_10c00570	*	*	*	*	*	*	*	*	*	*	*	*		*	*	*		*	*	*	*	*	*
1	1	1	hypothetical protein	*	*	*	MBBAR_10c00580	*	*	*	*	*	*	*	*	*	*	*	*		*	*	*		*	*	*	*	*	*
1	1	1	hypothetical protein	*	*	*	MBBAR_10c00590	*	*	*	*	*	*	*	*	*	*	*	*		*	*	*		*	*	*	*	*	*
1	1	1	hypothetical protein	*	*	*	MBBAR_10c00600	*	*	*	*	*	*	*	*	*	*	*	*		*	*	*		*	*	*	*	*	*
2	2	1	hypothetical protein	*	*	*	MBBAR_10c00610	*	*	*	*	*	*	*	*	*	*	*	*		*	*	*		2682580776	*	*	*	*	*
1	1	1	hypothetical protein	*	*	*	MBBAR_10c00620	*	*	*	*	*	*	*	*	*	*	*	*		*	*	*		*	*	*	*	*	*
1	1	1	hypothetical protein	*	*	*	MBBAR_10c00630	*	*	*	*	*	*	*	*	*	*	*	*		*	*	*		*	*	*	*	*	*
1	1	1	hypothetical protein	*	*	*	MBBAR_10c00640	*	*	*	*	*	*	*	*	*	*	*	*		*	*	*		*	*	*	*	*	*
1	1	1	hypothetical protein	*	*	*	MBBAR_10c00650	*	*	*	*	*	*	*	*	*	*	*	*		*	*	*		*	*	*	*	*	*
2	2	1	hypothetical protein	*	*	*	MBBAR_10c00660	*	*	*	*	*	*	*	*	*	*	*	*		*	*	*		2682580877	*	*	*	*	*
1	1	1	hypothetical protein	*	*	*	MBBAR_10c00670	*	*	*	*	*	*	*	*	*	*	*	*		*	*	*		*	*	*	*	*	*
2	2	1	hypothetical protein	*	*	*	MBBAR_10c00680	*	*	*	*	*	*	*	*	*	*	*	*		*	*	*		2682580872	*	*	*	*	*
3	3	1	conserved protein	*	*	*	MBBAR_10c00690	*	*	*	*	*	*	2620725369	*	*	*	*	*		*	*	*		*	*	*	*	Ga0053424_12255	*
1	1	1	hypothetical protein	*	*	*	MBBAR_10c00700	*	*	*	*	*	*	*	*	*	*	*	*		*	*	*		*	*	*	*	*	*
1	1	1	hypothetical protein	*	*	*	MBBAR_10c00710	*	*	*	*	*	*	*	*	*	*	*	*		*	*	*		*	*	*	*	*	*
1	1	1	putative DNA polymerase sliding clamp	*	*	*	MBBAR_10c00720	*	*	*	*	*	*	*	*	*	*	*	*		*	*	*		*	*	*	*	*	*
2	2	1	hypothetical protein	*	*	*	MBBAR_10c00730	*	*	*	*	*	*	*	*	*	*	*	*		*	*	*		2682580867	*	*	*	*	*
1	1	1	hypothetical protein	*	*	*	MBBAR_10c00740	*	*	*	*	*	*	*	*	*	*	*	*		*	*	*		*	*	*	*	*	*
1	1	1	conserved protein	*	*	*	MBBAR_10c00750	*	*	*	*	*	*	*	*	*	*	*	*		*	*	*		*	*	*	*	*	*
1	1	1	hypothetical protein	*	*	*	MBBAR_10c00760	*	*	*	*	*	*	*	*	*	*	*	*		*	*	*		*	*	*	*	*	*
2	2	1	hypothetical protein	*	*	*	MBBAR_10c00770	*	*	*	*	*	*	*	*	*	*	*	*		*	*	*		2682580863	*	*	*	*	*
3	3	1	conserved protein	*	*	MBCUT_06530	MBBAR_10c00780	*	*	*	*	*	*	*	*	*	*	*	*		*	*	*		2682580862	*	*	*	*	*
2	2	1	hypothetical protein	*	*	*	MBBAR_10c00790	*	*	*	*	*	*	*	*	*	*	*	*		*	*	*		2682580861	*	*	*	*	*
2	2	1	hypothetical protein	*	*	*	MBBAR_10c00800	*	*	*	*	*	*	*	*	*	*	*	*		*	*	*		2682580859	*	*	*	*	*
1	1	1	hypothetical protein	*	*	*	MBBAR_10c00810	*	*	*	*	*	*	*	*	*	*	*	*		*	*	*		*	*	*	*	*	*
1	1	1	hypothetical protein	*	*	*	MBBAR_10c00820	*	*	*	*	*	*	*	*	*	*	*	*		*	*	*		*	*	*	*	*	*
2	2	1	conserved protein	*	*	*	MBBAR_10c00830	*	*	*	*	*	*	*	*	*	*	*	*		*	*	*		2682580855	*	*	*	*	*
5	5	0.277	conserved protein	*	*	MBCUT_06460	MBBAR_10c00840	*	*	*	*	MBBTH_18130	*	*	*	*	*	2553938225	*		*	*	*		2682581475	*	*	*	*	*
2	2	1	conserved protein	MBFIL_05580	*	*	MBBAR_10c00850	*	*	*	*	*	*	*	*	*	*	*	*		*	*	*		*	*	*	*	*	*
2	2	1	conserved protein	MBFIL_12780	*	*	MBBAR_10c00860	*	*	*	*	*	*	*	*	*	*	*	*		*	*	*		*	*	*	*	*	*
1	1	1	Cdc6-like protein	*	*	*	MBBAR_10c00870	*	*	*	*	*	*	*	*	*	*	*	*		*	*	*		*	*	*	*	*	*
1	1	1	Cdc6-like protein	*	*	*	MBBAR_10c00880	*	*	*	*	*	*	*	*	*	*	*	*		*	*	*		*	*	*	*	*	*
1	1	1	putative phage integrase	*	*	*	MBBAR_10c00890	*	*	*	*	*	*	*	*	*	*	*	*		*	*	*		*	*	*	*	*	*
25	25	0.88	putative ATPase	MBFIL_14190	MBCUR_06800	MBCUT_19580	MBBAR_10c00900	2618697850	646532953	2595158300	2595203944	MBBTH_14060	2657040169	2620724435	640592774	MBBWO_07080	2558933979	2553937527	2540854670		NL43_05230	Msp_1415	MSCUN_00040		2682582983	2655684258	Ga0129133_11312	2524160975	Ga0053424_102216	2667997364
6	6	0.667	histone	MBFIL_14180	*	MBCUT_19590	MBBAR_10c00910	2618697849	*	*	*	*	*	*	*	*	2558933980	*	*		NL43_03380	*	*		*	*	*	*	*	*
4	4	0.5	conserved protein	MBFIL_13820	MBCUR_13770	MBCUT_16810	MBBAR_10c00920	*	*	*	*	*	*	*	*	*	*	*	*		*	*	*		*	*	*	*	*	*
4	4	1	peroxiredoxin	*	*	MBCUT_04670	MBBAR_10c00930	2618697848	*	*	*	*	*	*	*	*	*	*	*		*	*	*		2682581871	*	*	*	*	*
20	20	1	endonuclease IV	MBFIL_14170	MBCUR_06780	MBCUT_19600	MBBAR_10c00940	2618697847	646532954	2595158301	2595203946	MBBTH_14010	2657040172	*	640592771	MBBWO_07090	2558933981	2553937526	2540854669		*	*	*		2682581868	2655684256	Ga0129133_11311	2524160976	*	2667997361
25	25	1	glyceraldehyde 3-phosphate dehydrogenase	MBFIL_14160	MBCUR_06770	MBCUT_16000	MBBAR_10c00950	2618697846	646532955	2595158302	2595203949	MBBTH_14000	2657040173	2620724431	640592770	MBBWO_07100	2558933982	2553937525	2540854668		NL43_01250	Msp_1346	MSCUN_14920		2682581867	2655684254	Ga0129133_11310	2524160977	Ga0053424_102212	2667997360
3	3	1	conserved protein	*	*	*	MBBAR_10c00960	2618697845	*	*	*	*	*	*	*	*	*	*	*		*	*	*		2682581866	*	*	*	*	*
25	25	1	DNA topoisomerase VI, subunit A	MBFIL_08890	MBCUR_06760	MBCUT_15980	MBBAR_10c00970	2618697844	646532963	2595158307	2595203962	MBBTH_13950	2657040177	2620724425	640592764	MBBWO_07430	2558933983	2553937524	2540854667		NL43_01265	Msp_1340	MSCUN_15000		2682581703	2655684249	Ga0129133_11305	2524160981	Ga0053424_102206	2667997355
25	25	1	DNA topoisomerase VI, subunit B	MBFIL_08900	MBCUR_06750	MBCUT_15970	MBBAR_10c00980	2618697843	646532964	2595158308	2595203963	MBBTH_13940	2657040178	2620724424	640592763	MBBWO_07420	2558933984	2553937523	2540854666		NL43_01270	Msp_1339	MSCUN_15010		2682581704	2655684248	Ga0129133_11304	2524160982	Ga0053424_102205	2667997354
25	25	1	putative RNA-binding protein	MBFIL_08930	MBCUR_06740	MBCUT_15960	MBBAR_10c00990	2618697842	646532965	2595158309	2595203964	MBBTH_13930	2657040179	2620724422	640592762	MBBWO_07410	2558933985	2553937522	2540854665		NL43_01275	Msp_1338	MSCUN_15020		2682581705	2655684247	Ga0129133_11303	2524160983	Ga0053424_102203	2667997353
22	22	1	putative serine/threonine protein kinase	MBFIL_08940	MBCUR_06730	MBCUT_15950	MBBAR_10c01000	2618697841	646532967	2595158310	2595203973	MBBTH_13920	2657040182	2620724421	640592760	MBBWO_07400	2558933986	2553937521	2540854664		*	*	*		2682583166	2655684238	Ga0129133_11302	2524160984	Ga0053424_102202	2667997343
25	25	1	translation initiation factor 1A	MBFIL_07920	MBCUR_07160	MBCUT_15940	MBBAR_10c01010	2618697840	646532968	2595158311	2595203974	MBBTH_13910	2657040183	2620724420	640592759	MBBWO_07390	2558933987	2553937520	2540854663		NL43_01285	Msp_1335	MSCUN_15040		2682583164	2655684237	Ga0129133_11301	2524160985	Ga0053424_102201	2667997342
25	25	1	pyruvate carboxylase	MBFIL_19560	MBCUR_16380	MBCUT_12550	MBBAR_10c01020	2618697839	646532987	2595158077	2595203989	MBBTH_13780	2657039479	2620724398	640592747	MBBWO_07190	2558933493	2553938093	2540853515		NL43_02080	Msp_1173	MSCUN_16010		2682582315	2655684221	Ga0129133_11282	2524161005	Ga0053424_102179	2667997324
25	25	0.72	myo-inositol-1-phosphate synthase	MBFIL_19540	MBCUR_13800	MBCUT_12540	MBBAR_10c01030	2618697838	646532986	2595158076	2595203988	MBBTH_13790	2657039480	2620724399	640592748	MBBWO_07200	2558933492	2553938092	2540853514		NL43_02115	Msp_1166	MSCUN_16090		2682582317	2655684222	Ga0129133_11283	2524161004	Ga0053424_102180	2667997325
12	12	0.284	glycosyltransferase, family 4	MBFIL_19530	*	*	MBBAR_10c01040	2618697837	646532985	2595158075	*	*	*	*	*	MBBWO_07210	2558933491	2553938091	2540853513		*	*	*		*	*	Ga0129133_11284	2524161003	*	2667997326
25	25	0.274	prenyltransferase-like protein	MBFIL_19520	MBCUR_13810	MBCUT_12520	MBBAR_10c01050	2618697836	646532984	2595158074	2595203987	MBBTH_13800	2657039481	2620724401	640592749	MBBWO_07220	2558933479	2553938088	2540853510		NL43_07015	Msp_0634	MSCUN_03470		2682583183	2655684223	Ga0129133_11285	2524161002	Ga0053424_102182	2667997327
4	4	0.5	glycosyltransferase, family 83	*	*	MBCUT_12510	MBBAR_10c01060	2618697835	*	*	*	*	*	*	*	MBBWO_07230	*	*	*		*	*	*		*	*	*	*	*	*
1	1	1	glycosyltransferase, family 83	*	*	*	MBBAR_10c01070	*	*	*	*	*	*	*	*	*	*	*	*		*	*	*		*	*	*	*	*	*
14	14	1	glycosyltransferase, family 4	MBFIL_19480	*	MBCUT_12500	MBBAR_10c01080	2618697831	646532982	2595158072	*	*	*	*	*	MBBWO_07250	2558933481	2553938086	2540853508		*	*	*		2682582887	*	Ga0129133_11287	2524161000	*	2667997329
3	3	1	hypothetical protein	*	*	*	MBBAR_10c01090	2618697829	*	*	*	*	*	*	*	*	*	*	*		*	*	*		2682582890	*	*	*	*	*
1	1	1	conserved protein	*	*	*	MBBAR_10c01100	*	*	*	*	*	*	*	*	*	*	*	*		*	*	*		*	*	*	*	*	*
21	21	1	putative hydrolase	MBFIL_05130	MBCUR_13380	MBCUT_04960	MBBAR_11c00010	2618697012	646531724	2595158702	2595204396	MBBTH_09510	2657039341	2620725978	640592193	MBBWO_08040	2558933798	2553936738	2540854552		*	*	*		*	2655682916	Ga0129133_111359	2524159779	Ga0053424_134110	2667996122
10	10	0.213	conserved protein	MBFIL_12590	*	MBCUT_18670	MBBAR_11c00020	2618697013	646531723	2595158703	*	*	*	*	*	MBBWO_08030	*	*	*		*	*	*		2682583078	*	Ga0129133_111360	2524159781	*	*
25	25	0.12	conserved protein	MBFIL_12580	MBCUR_17390	MBCUT_18660	MBBAR_11c00030	2618697014	646531705	2595158707	2595204399	MBBTH_09540	2657039338	2620725975	640592195	MBBWO_08020	2558933800	2553936736	2540854554		NL43_02655	Msp_1053	MSCUN_15660		2682583077	2655682914	Ga0129133_111364	2524159782	Ga0053424_134107	2667996119
18	18	0.694	conserved protein	*	*	MBCUT_18650	MBBAR_11c00040	2618697015	646531704	2595158708	2595204400	MBBTH_09550	2657040865	2620725974	640592196	MBBWO_08010	*	*	*		NL43_04855	Msp_0406	*		2682581482	2655682913	Ga0129133_111365	*	Ga0053424_134106	2667996118
25	25	0.215	conserved protein	MBFIL_12570	MBCUR_17400	MBCUT_18640	MBBAR_11c00050	2618697016	646531703	2595158709	2595204401	MBBTH_09560	2657040866	2620725973	640592197	MBBWO_08000	2558933801	2553936735	2540854555		NL43_04850	Msp_0407	MSCUN_14480		2682581481	2655682912	Ga0129133_111366	2524159783	Ga0053424_134105	2667996117
23	24	0.833	conserved protein	MBFIL_12560	*	MBCUT_18630	MBBAR_11c00060	2618697017	646531697	2595158710	2595204402	MBBTH_09570	2657040867	2620725972	640592198	MBBWO_07990	2558933802	2553936734	2540854556		*	Msp_0409	MSCUN_14560		2682581473	2655682911	Ga0129133_111367	2524159784	Ga0053424_134104	2.668e+09
1	1	1	adhesin-like protein	*	*	*	MBBAR_11c00070	*	*	*	*	*	*	*	*	*	*	*	*		*	*	*		*	*	*	*	*	*
3	3	1	conserved protein	*	*	*	MBBAR_11c00080	2618697019	*	*	*	*	*	*	*	*	*	*	*		*	*	*		2682583149	*	*	*	*	*
24	24	1	quinolinate synthetase	MBFIL_12520	MBCUR_01050	MBCUT_15740	MBBAR_11c00090	2618697020	646531691	2595158715	2595204479	MBBTH_10400	2657040953	2620725892	640592283	MBBWO_04530	2558933807	2553936729	2540854561		NL43_07055	Msp_0643	MSCUN_03390		*	2655682833	Ga0129133_111372	2524159789	Ga0053424_13424	2667996018
4	4	1	putative mechanosensitive ion channel protein	*	*	MBCUT_18600	MBBAR_11c00100	2618697021	*	*	*	*	*	*	*	*	*	*	*		*	*	*		2682583073	*	*	*	*	*
24	24	0.29	ribonuclease Z	*	MBCUR_01070	MBCUT_18610	MBBAR_11c00110	2618697022	646531693	2595158713	2595204477	MBBTH_10380	2657040951	2620725894	640592281	MBBWO_04510	2558933805	2553936731	2540854559		NL43_04830	Msp_0411	MSCUN_14580		2682583075	2655682835	Ga0129133_111370	2524159787	Ga0053424_13426	2667996020
25	25	0.329	quinolinate phosphoribosyltransferase	MBFIL_12550	MBCUR_17410	MBCUT_18620	MBBAR_11c00120	2618697023	646531694	2595158712	2595204476	MBBTH_10370	2657040950	2620725895	640592280	MBBWO_04500	2558933804	2553936732	2540854558		NL43_04835	Msp_0410	MSCUN_14570		2682583026	2655682836	Ga0129133_111369	2524159786	Ga0053424_13427	2667996021
8	8	0.364	conserved protein	*	*	*	MBBAR_11c00130	2618697025	*	*	*	*	2657040790	*	640593185	*	2558934027	2553938459	2540853812		*	*	*		2682583025	*	*	*	*	*
1	1	1	conserved protein	*	*	*	MBBAR_11c00140	*	*	*	*	*	*	*	*	*	*	*	*		*	*	*		*	*	*	*	*	*
23	23	0.188	homoserine acetyltransferase	*	*	MBCUT_15760	MBBAR_11c00150	2618697027	646531687	2595158718	2595204482	MBBTH_10430	2657040956	2620725890	640592285	MBBWO_04550	2558933809	2553936727	2540854563		NL43_00035	Msp_1526	MSCUN_08090		2682583056	2655682830	Ga0129133_111375	2524159793	Ga0053424_13422	2667996015
5	5	1	ferredoxin	*	MBCUR_15940	MBCUT_15770	MBBAR_11c00160	2618697028	*	*	*	*	*	*	*	*	*	*	*		*	*	*		2682583054	*	*	*	*	*
21	21	1	conserved protein	*	MBCUR_05540	MBCUT_15780	MBBAR_11c00170	2618697029	646531684	2595158720	2595204483	MBBTH_10440	2657040957	2620725889	640592286	MBBWO_04560	2558933810	2553936726	2540854564		*	*	*		2682582319	2655682829	Ga0129133_111377	2524159796	Ga0053424_13421	2667996014
3	3	1	hypothetical protein	*	*	*	MBBAR_11c00180	2618697030	*	*	*	*	*	*	*	*	*	*	*		*	*	*		2682582320	*	*	*	*	*
1	1	1	hypothetical protein	*	*	*	MBBAR_11c00190	*	*	*	*	*	*	*	*	*	*	*	*		*	*	*		*	*	*	*	*	*
23	23	0.614	conserved protein	*	*	MBCUT_15790	MBBAR_11c00200	2618697031	646531683	2595158721	2595204910	MBBTH_00400	2657039534	2620724914	640591812	MBBWO_00650	2558934868	2553937007	2540854286		NL43_07825	Msp_0741	MSCUN_06550		2682582321	2655683610	Ga0129133_111378	2524159797	Ga0053424_10883	2667996521
21	22	0.143	polyferredoxin	*	MBCUR_13590	MBCUT_16410	MBBAR_11c00210	2618697032	646531909	2595159479	2595203648	MBBTH_03710	2657039564	2620726261	640592580	MBBWO_08590	2558933707	2553936804	2540854487		*	*	*		2682582322	2655684026	Ga0129133_111219	2524159964	Ga0053424_139110	2.668e+09
17	18	0.681	ferredoxin	*	MBCUR_13580	MBCUT_16420	MBBAR_11c00220	2618697033	*	*	2595203647	MBBTH_03720	2657039563	2620726262	640592581	MBBWO_08580	2558933708	2553936803	2540854488		*	*	*		2682582323	2655684027	*	*	Ga0053424_139111	2.668e+09
20	20	0.257	conserved protein	MBFIL_06130	MBCUR_09660	*	MBBAR_11c00230	2618697034	646532402	2595159608	2595205099	MBBTH_05170	2657041054	2620725668	*	MBBWO_00850	2558934498	2553936925	2540854366		*	*	*		2682583150	2655683726	Ga0129133_11835	2524160158	Ga0053424_1291	2667996341
17	17	0.41	acetyltransferase	*	*	*	MBBAR_11c00240	2618697035	646532805	2595158374	2595203550	MBBTH_12490	2657040671	2620725287	640591792	MBBWO_12990	2558934107	*	*		*	*	*		2682583151	2655684117	Ga0129133_11529	2524160759	Ga0053424_12127	2667997143
12	12	1	putative methyltransferase	*	*	*	MBBAR_11c00250	*	646532701	2595158210	2595205497	MBBTH_12520	2657041189	*	*	*	*	*	2540854187		NL43_05880	*	MSCUN_13010		*	*	Ga0129133_11403	2524160758	*	2667996991
2	2	1	conserved protein	*	*	*	MBBAR_11c00260	2618697038	*	*	*	*	*	*	*	*	*	*	*		*	*	*		*	*	*	*	*	*
1	1	1	conserved protein	*	*	*	MBBAR_11c00270	*	*	*	*	*	*	*	*	*	*	*	*		*	*	*		*	*	*	*	*	*
7	9	0.165	glycosyltransferase, family 2	*	*	*	MBBAR_11c00280	2618697040	*	*	*	*	*	*	*	*	2558934657	2.55394e+09	2.54085e+09		*	*	*		2682581298	2655683941	*	*	*	*
3	3	1	conserved protein	*	*	*	MBBAR_11c00290	2618697041	*	*	*	*	*	*	*	*	*	*	*		*	*	*		2682581299	*	*	*	*	*
3	3	1	conserved protein	*	*	*	MBBAR_11c00300	2618697042	*	*	*	*	*	*	*	*	*	*	*		*	*	*		2682581300	*	*	*	*	*
8	10	0.347	ABC-type transporter, ATPase component	*	*	*	MBBAR_11c00310	2618697051	*	2595159389	*	*	*	*	640592798	*	2558933443	2.55394e+09	2.54085e+09		*	*	*		*	*	Ga0129133_111811	*	*	*
9	11	0.364	ABC-type transporter, permease component	*	*	*	MBBAR_11c00320	2618697052	*	2595159388	*	*	*	*	640592799	*	2558933442	2.55394e+09	2.54085e+09		*	*	*		2682581303	*	Ga0129133_111812	*	*	*
3	3	1	putative protein phosphatase	*	*	*	MBBAR_11c00330	2618697053	*	*	*	*	*	*	*	*	*	*	*		*	*	*		2682581305	*	*	*	*	*
19	28	0.13	rubrerythrin	*	*	*	MBBAR_11c00340	2618698053	6.46532e+08	2.59516e+09	2.59521e+09	MBBTH_03990,MBBTH_04010	2.65704e+09	2620724880	640593557	MBBWO_11740	2558933767	2553936782	2540854510		*	*	*		2682582233	2.65568e+09	Ga0129133_11784,Ga0129133_111267	2.52416e+09	Ga0053424_10849	2.668e+09
1	1	1	hypothetical protein	*	*	*	MBBAR_11c00350	*	*	*	*	*	*	*	*	*	*	*	*		*	*	*		*	*	*	*	*	*
4	4	1	hypothetical protein	*	*	MBCUT_11840	MBBAR_11c00360	2618697055	*	*	*	*	*	*	*	*	*	*	*		*	*	*		2682581307	*	*	*	*	*
17	17	0.404	conserved protein	*	MBCUR_05820	MBCUT_15800	MBBAR_11c00370	2618697072	*	*	2595204484	MBBTH_10450	2657040958	2620725888	640592287	MBBWO_04570	2558933812	2553936724	2540854566		*	*	*		2682581308	2655682828	*	*	Ga0053424_13420	2667996013
20	20	1	conserved protein	*	*	MBCUT_15810	MBBAR_11c00380	2618697074	646531679	2595158724	2595204486	MBBTH_10470	2657040960	2620725886	640592289	MBBWO_04590	2558933813	2553936723	2540854567		*	*	*		2682582665	2655682826	Ga0129133_111381	2524159800	Ga0053424_13418	2667996011
4	4	1	conserved protein	*	*	MBCUT_05080	MBBAR_11c00390	2618697075	*	*	*	*	*	*	*	*	*	*	*		*	*	*		2682582664	*	*	*	*	*
4	4	1	conserved protein	*	*	MBCUT_15820	MBBAR_11c00400	2618697076	*	*	*	*	*	*	*	*	*	*	*		*	*	*		2682582926	*	*	*	*	*
3	3	1	conserved protein	*	*	*	MBBAR_11c00410	2618697077	*	*	*	*	*	*	*	*	*	*	*		*	*	*		2682582927	*	*	*	*	*
21	21	0.138	conserved protein	*	MBCUR_05810	MBCUT_15830	MBBAR_11c00420	2618697078	646531677	2595158725	2595204487	MBBTH_10480	2657040961	2620725884	640592290	MBBWO_04600	2558933814	2553936721	2540854569		*	*	*		2682582928	2655682825	Ga0129133_111382	2524159801	Ga0053424_13416	2667996010
1	1	1	hypothetical protein	*	*	*	MBBAR_11c00430	*	*	*	*	*	*	*	*	*	*	*	*		*	*	*		*	*	*	*	*	*
4	4	1	conserved protein	*	MBCUR_19830	*	MBBAR_11c00440	2618697079	*	*	*	*	*	*	*	*	*	*	*		*	*	*		2682583086	*	*	*	*	*
3	3	1	hypothetical protein	*	*	*	MBBAR_11c00450	2618697080	*	*	*	*	*	*	*	*	*	*	*		*	*	*		2682583087	*	*	*	*	*
23	23	1	putative ATP-dependent helicase	MBFIL_03260	MBCUR_18460	MBCUT_18590	MBBAR_11c00460	2618697081	646531676	2595158726	2595204488	MBBTH_10500	2657040963	2620725883	640592291	MBBWO_04610	2558933815	2553936720	2540854570		NL43_01020	Msp_0150	*		*	2655682824	Ga0129133_111383	2524159802	Ga0053424_13415	2667996008
1	1	1	hypothetical protein	*	*	*	MBBAR_11c00470	*	*	*	*	*	*	*	*	*	*	*	*		*	*	*		*	*	*	*	*	*
4	4	0.5	putative flavodoxin	MBFIL_03280	*	MBCUT_02130	MBBAR_11c00480	2618697082	*	*	*	*	*	*	*	*	*	*	*		*	*	*		*	*	*	*	*	*
9	9	0.185	conserved protein	MBFIL_03290	MBCUR_00580	MBCUT_18570	MBBAR_11c00490	2618697083	646531675	2595158727	*	*	*	*	*	*	*	*	*		*	*	*		2682583002	*	Ga0129133_111384	*	*	*
13	13	1	conserved protein	MBFIL_03300	MBCUR_00590	MBCUT_18560	MBBAR_11c00500	2618697084	646531674	2595158728	2595204689	*	2657039974	2620724752	*	*	*	*	*		*	*	*		2682583003	*	Ga0129133_111385	*	Ga0053424_1049	*
8	8	1	conserved protein	*	MBCUR_00600	MBCUT_18540	MBBAR_11c00510	2618697085	646532947	*	*	*	*	*	*	*	*	*	*		*	*	*		2682583004	*	*	2524160969	*	2667995658
1	1	1	conserved protein	*	*	*	MBBAR_11c00520	*	*	*	*	*	*	*	*	*	*	*	*		*	*	*		*	*	*	*	*	*
3	3	1	transcriptional regulator	*	*	*	MBBAR_12c00010	2618697408	*	*	*	*	*	*	*	*	*	*	*		*	*	*		2682582477	*	*	*	*	*
15	15	0.428	2-hydroxyhepta-2,4-diene-1,7-dioate isomerase-like protein	MBFIL_09130	MBCUR_04700	MBCUT_07940	MBBAR_12c00020	2618697409	646531053	2595158608	*	*	*	*	*	*	*	2553937789	2540853213		NL43_07570	Msp_0179	MSCUN_01320		2682582476	*	Ga0129133_114	2524159906	*	*
25	25	1	ATP phosphoribosyltransferase	MBFIL_09120	MBCUR_04710	MBCUT_07950	MBBAR_12c00030	2618697410	646531056	2595158609	2595204809	MBBTH_20460	2657039867	2620726305	640593079	MBBWO_15580	2558934725	2553937790	2540853214		NL43_07565	Msp_0178	MSCUN_01330		2682582475	2655682299	Ga0129133_115	2524159907	Ga0053424_14512	2667995568
25	25	0.639	5'-deoxyadenosine deaminase	MBFIL_11480	MBCUR_04720	MBCUT_07960	MBBAR_12c00040	2618697411	646531134	2595158624	2595204811	MBBTH_20440	2657039869	2620726307	640593077	MBBWO_15600	2558934726	2553937799	2540853223		NL43_03840	Msp_0200	MSCUN_01100		2682582579	2655682301	Ga0129133_1121	2524159926	Ga0053424_14514	2667995566
25	25	0.92	thiol:fumarate reductase, subunit A	MBFIL_03450	MBCUR_04730	MBCUT_07970	MBBAR_12c00050	2618697412	646531135	2595158636	2595204812	MBBTH_20430	2657039870	2620726308	640593076	MBBWO_15610	2558934933	2553937800	2540853224		NL43_07575	Msp_0180	MSCUN_01310		2682582577	2655682302	Ga0129133_1133	2524159930	Ga0053424_14515	2667995565
4	4	1	O-phospho-L-serine-tRNA ligase	*	*	*	MBBAR_12c00060	2618697413	*	*	*	*	*	*	*	MBBWO_15620	*	*	*		*	*	*		2682581991	*	*	*	*	*
19	19	0.895	riboflavin kinase	*	MBCUR_07840	MBCUT_07980	MBBAR_12c00070	2618697414	646533284	2595159214	2595204813	MBBTH_20420	2657039871	*	640593075	MBBWO_15630	2558934931	2553937802	2540853226		*	*	*		2682581989	2655682303	Ga0129133_111846	2524159863	*	2667995564
16	16	0.737	3,4-dihydroxy-2-butanone 4-phosphate synthase	*	MBCUR_07820	MBCUT_07990	MBBAR_12c00080	2618697415	*	*	2595204814	MBBTH_20410	2657039872	2620726311	640593074	MBBWO_15640	*	*	*		NL43_07555	Msp_0175	*		2682581988	2655682304	*	*	Ga0053424_14519	2667995561
2	2	1	adhesin-like protein	*	*	*	MBBAR_12c00090	2618697416	*	*	*	*	*	*	*	*	*	*	*		*	*	*		*	*	*	*	*	*
1	1	1	hypothetical protein	*	*	*	MBBAR_12c00100	*	*	*	*	*	*	*	*	*	*	*	*		*	*	*		*	*	*	*	*	*
2	2	1	conserved protein	*	*	*	MBBAR_12c00110	2618697418	*	*	*	*	*	*	*	*	*	*	*		*	*	*		*	*	*	*	*	*
3	3	1	hypothetical protein	*	*	*	MBBAR_12c00120	2618697419	*	*	*	*	*	*	*	*	*	*	*		*	*	*		2682581437	*	*	*	*	*
1	1	1	hypothetical protein	*	*	*	MBBAR_12c00130	*	*	*	*	*	*	*	*	*	*	*	*		*	*	*		*	*	*	*	*	*
2	2	1	adhesin-like protein	*	*	*	MBBAR_12c00140	2618697421	*	*	*	*	*	*	*	*	*	*	*		*	*	*		*	*	*	*	*	*
18	18	0.15	cobyric acid synthase-like protein	MBFIL_16840	MBCUR_07710	MBCUT_08000	MBBAR_12c00150	2618697423	*	*	2595204816	MBBTH_20390	2657039873	2620726314	640593072	MBBWO_15650	2558934930	2553937803	2540853227		*	*	*		2682580974	2655682306	*	*	Ga0053424_14522	2667995559
25	25	1	aspartyl/glutamyl-tRNA amidotransferase, subunit A	MBFIL_16870	MBCUR_07720	MBCUT_08010	MBBAR_12c00160	2618697424	646533279	2595159217	2595204817	MBBTH_20370	2657039874	2620726315	640593071	MBBWO_15670	2558934928	2553937805	2540853229		NL43_07580	Msp_0181	MSCUN_01300		2682580972	2655682307	Ga0129133_111843	2524159860	Ga0053424_14523	2667995558
2	2	1	hypothetical protein	*	*	*	MBBAR_12c00170	2618697426	*	*	*	*	*	*	*	*	*	*	*		*	*	*		*	*	*	*	*	*
5	5	1	putative ATPase	MBFIL_11390	MBCUR_08480	MBCUT_08020	MBBAR_12c00180	*	*	*	*	*	*	*	*	*	*	*	*		*	*	*		2682580967	*	*	*	*	*
6	6	1	putative sugar phosphate isomerase/epimerase	MBFIL_00060	MBCUR_08390	MBCUT_08030	MBBAR_12c00190	2618697437	*	*	*	*	*	*	*	*	*	*	*		*	*	*		2682580966	*	*	*	*	*
3	3	1	transcriptional regulator	*	*	*	MBBAR_12c00200	2618697438	*	*	*	*	*	*	*	*	*	*	*		*	*	*		2682580962	*	*	*	*	*
17	17	0.425	ABC-type transporter, ATPase component	MBFIL_05630	MBCUR_02440	MBCUT_08050	MBBAR_12c00210	2618697439	*	*	*	MBBTH_20320	2657039878	*	640593067	MBBWO_10780	2558934923	2553937811	2540853235		NL43_04065	Msp_0195	MSCUN_01150		2682580961	2655682311	*	*	*	*
17	17	0.506	ABC-type transporter, permease component	MBFIL_05640	MBCUR_02430	MBCUT_08060	MBBAR_12c00220	2618697440	*	*	*	MBBTH_20310	2657039879	*	640593066	MBBWO_10790	2558934922	2553937812	2540853236		NL43_04060	Msp_0196	MSCUN_01140		2682580960	2655682312	*	*	*	*
6	6	0.127	conserved protein	*	*	MBCUT_08070	MBBAR_12c00230	*	*	*	*	*	*	*	*	*	2558934921	2553937813	2540853237		*	*	*		2682580959	*	*	*	*	*
4	4	1	putative oxidoreductase	MBFIL_03720	MBCUR_12290	MBCUT_16190	MBBAR_12c00240	*	*	*	*	*	*	*	*	*	*	*	*		*	*	*		*	*	*	*	*	*
2	2	1	conserved protein	*	*	*	MBBAR_12c00250	2618697445	*	*	*	*	*	*	*	*	*	*	*		*	*	*		*	*	*	*	*	*
20	20	1	DNA-binding protein AlbA	MBFIL_11030	MBCUR_06080	MBCUT_08080	MBBAR_12c00260	2618697446	*	*	2595204822	MBBTH_20280	2657039882	2620726319	640593063	*	2558934920	2553937814	2540853238		NL43_04050	Msp_0198	MSCUN_01120		2682582629	2655682315	*	*	Ga0053424_14527	2667995552
25	25	1	isopropylmalate synthase	MBFIL_11020	MBCUR_10310	MBCUT_08090	MBBAR_12c00270	2618697447	646533265	2595159912	2595204821	MBBTH_20290	2657039881	2620726318	640593064	MBBWO_15710	2558934919	2553937815	2540853239		NL43_04045	Msp_0199	MSCUN_01110		2682582627	2655682314	Ga0129133_111833	2524159849	Ga0053424_14526	2667995553
9	9	0.111	conserved protein	MBFIL_11010	*	MBCUT_08100	MBBAR_12c00280	2618697448	646533266	2595159911	*	*	*	*	*	MBBWO_15720	*	*	*		*	*	*		*	*	Ga0129133_111834	2524159851	*	*
22	22	0.245	putative metal-dependent phosphoesterase	MBFIL_11000	MBCUR_10330	MBCUT_08110	MBBAR_12c00290	2618697449	646533267	2595159910	2595204823	MBBTH_20270	2657039883	2620726320	640593062	MBBWO_15730	2558934918	2553937816	2540853240		*	*	*		2682581921	2655682316	Ga0129133_111835	2524159852	Ga0053424_14528	2667995551
20	20	0.9	conserved protein	*	*	MBCUT_08120	MBBAR_12c00300	2618697450	646533268	2595159909	2595204824	MBBTH_20260	2657039884	2620726321	640593061	MBBWO_15740	2558934917	2553937817	2540853241		*	*	*		2682581919	2655682317	Ga0129133_111836	2524159853	Ga0053424_14529	2667995550
22	28	0.101	putative transporter protein	MBFIL_10900,MBFIL_15690	MBCUR_02350	MBCUT_08720	MBBAR_12c00310	2618697451	646533246	2.59516e+09	2595204706	MBBTH_21170	2657039928	2.62072e+09	640593026	MBBWO_04830	2558934906	2553937827	2540853251		*	*	*		2682581917	2.65568e+09	Ga0129133_11308,Ga0129133_111815	2524159837	Ga0053424_10338,Ga0053424_14738	2667997605
22	22	0.409	multimeric flavodoxin	MBFIL_10910	MBCUR_02340	MBCUT_08730	MBBAR_12c00320	2618697452	646533245	2595159386	2595204711	MBBTH_21180	2657039927	2620726366	640593027	MBBWO_04820	2558934905	2553937828	2540853252		*	*	*		2682581916	2655682372	Ga0129133_111814	2524159836	Ga0053424_14737	2667997606
2	2	1	conserved protein	*	*	*	MBBAR_12c00330	2618697453	*	*	*	*	*	*	*	*	*	*	*		*	*	*		*	*	*	*	*	*
21	21	1	TrpB-like protein	MBFIL_02060	MBCUR_07750	MBCUT_08780	MBBAR_12c00360	2618697456	646533269	2595159223	2595204825	MBBTH_20250	2657039885	2620726322	640593060	MBBWO_15750	2558934444	2553936966	*		*	*	*		2682583102	2655682318	Ga0129133_111837	2524159854	Ga0053424_14530	2667995549
21	21	0.905	putative transporter protein	MBFIL_04310	MBCUR_02360	MBCUT_08710	MBBAR_12c00370	2618697457	646533247	2595159384	2595204705	MBBTH_21160	2657039929	2620724743	640593025	MBBWO_04840	2558934907	2553937826	2540853250		*	*	*		*	2655682378	Ga0129133_111816	2524159838	Ga0053424_103166	2667997604
1	1	1	hypothetical protein	*	*	*	MBBAR_12c00380	*	*	*	*	*	*	*	*	*	*	*	*		*	*	*		*	*	*	*	*	*
25	25	1	Imidazoleglycerol-phosphate dehydratase	MBFIL_04290	MBCUR_02370	MBCUT_08700	MBBAR_12c00390	2618697458	646533249	2595159383	2595204703	MBBTH_21140	2657039931	2620724742	640593024	MBBWO_04860	2558934909	2553937825	2540853249		NL43_07500	Msp_0164	MSCUN_11180		2682582486	2655682380	Ga0129133_111817	2524159840	Ga0053424_103165	2667997602
25	27	0.591	methylenetetrahydromethanopterin dehydrogenase	MBFIL_04270	MBCUR_02410	MBCUT_08690	MBBAR_12c00400	2618697459	646533252	2595159382	2.5952e+09	MBBTH_17880	2657039932	2620724741	640593022	MBBWO_04870	2558934910	2553937824	2540853248		NL43_07495	Msp_0163	MSCUN_11370		2682582487	2.65568e+09	Ga0129133_111818	2524159841	Ga0053424_103164	2667997601
23	23	0.783	cobyrinic acid a,c-diamide synthase	MBFIL_04210	MBCUR_15380	MBCUT_08660	MBBAR_12c00410	2618697460	646533261	2595159369	2595204716	MBBTH_21310	2657039915	*	640593033	MBBWO_16090	2558934913	2553937821	2540853245		NL43_07490	Msp_0162	MSCUN_11360		2682582488	2655682366	Ga0129133_111831	2524159847	*	2667997618
16	16	0.497	conserved protein	MBFIL_04250	*	MBCUT_08670	MBBAR_12c00420	2618697461	646533256	2595159371	*	MBBTH_12810	*	*	*	*	2558934912	2553937822	2540853246		NL43_07510	Msp_0166	MSCUN_11200		2682581170	*	Ga0129133_111829	2524159845	*	*
12	12	0.293	conserved protein	MBFIL_04260	*	MBCUT_08680	MBBAR_12c00430	2618697462	646533255	2595159372	*	*	*	*	*	*	2558934911	2553937823	2540853247		*	*	*		2682581171	*	Ga0129133_111828	2524159844	*	*
22	22	1	DNA-binding protein	MBFIL_10990	MBCUR_18220	MBCUT_08640	MBBAR_12c00440	2618697463	646533262	2595159368	2595204828	MBBTH_20220	2657039888	2620726325	640593057	MBBWO_15780	2558934914	2553937820	2540853244		*	*	*		2682581172	2655682321	Ga0129133_111832	2524159848	Ga0053424_14533	2667995546
24	24	1	conserved protein	*	MBCUR_12860	MBCUT_08630	MBBAR_12c00450	2618697465	646533203	2595159364	2595204553	MBBTH_17760	2657039942	2620724731	640593009	MBBWO_05000	2558933306	2553937868	2540853295		NL43_00365	Msp_0008	MSCUN_02730		2682581174	2655682393	Ga0129133_111768	2524161188	Ga0053424_103154	2667997590
21	21	1	putative single-stranded DNA-specific exonuclease	MBFIL_02990	MBCUR_12850	MBCUT_08610	MBBAR_12c00460	*	646533205	2595159444	2595204552	MBBTH_17770	2657039941	2620724732	640593010	MBBWO_04990	2558933304	2553937865	2540853292		*	*	*		2682581176	2655682392	Ga0129133_111770	2524161190	Ga0053424_103155	2667997591
25	25	1	SSU ribosomal protein S15P	MBFIL_02980	MBCUR_12840	MBCUT_08600	MBBAR_12c00470	2618697469	646533206	2595159445	2595204551	MBBTH_17780	2657039940	2620724733	640593011	MBBWO_04980	2558933303	2553937864	2540853291		NL43_00375	Msp_0010	MSCUN_02710		2682581177	2655682391	Ga0129133_111771	2524161191	Ga0053424_103156	2667997592
24	24	1	putative NTP pyrophosphatase	MBFIL_02970	MBCUR_12830	MBCUT_08590	MBBAR_12c00480	2618697470	646533207	2595159446	2595204550	MBBTH_17790	2657039939	2620724734	640593012	MBBWO_04970	2558933302	2553937863	2540853290		*	Msp_0011	MSCUN_02700		2682581178	2655682390	Ga0129133_111772	2524161192	Ga0053424_103157	2667997593
2	2	1	coenzyme F390 synthetase	*	*	*	MBBAR_12c00490	2618697471	*	*	*	*	*	*	*	*	*	*	*		*	*	*		*	*	*	*	*	*
25	25	1	putative protein kinase	MBFIL_14470	MBCUR_12820	MBCUT_08580	MBBAR_12c00500	2618697473	646533208	2595159447	2595204549	MBBTH_17820	2657039938	2620724735	640593015	MBBWO_04960	2558933301	2553937862	2540853289		NL43_00390	Msp_0013	MSCUN_02680		2682581182	2655682388	Ga0129133_111773	2524161193	Ga0053424_103158	2667997594
22	22	1	conserved protein	MBFIL_03870	MBCUR_12810	MBCUT_08570	MBBAR_12c00510	2618697474	646533209	2595159448	2595204698	MBBTH_17840	2657039936	2620724737	640593017	MBBWO_04910	2558933300	2553937861	2540853288		*	*	*		2682581183	2655682386	Ga0129133_111774	2524161194	Ga0053424_103160	2667997597
25	25	0.189	undecaprenyl pyrophosphate phosphatase	MBFIL_11470	MBCUR_12790	MBCUT_08560	MBBAR_12c00520	2618697475	646533218	2595159457	2595204699	MBBTH_17850	2657039935	2620724738	640593018	MBBWO_04900	2558933297	2553937857	2540853280		NL43_00395	Msp_0014	MSCUN_02670		2682582992	2655682384	Ga0129133_111783	2524161203	Ga0053424_103161	2667997598
25	25	1	branched chain amino acid aminotransferase	MBFIL_11460	MBCUR_12780	MBCUT_17110	MBBAR_12c00530	2618697476	646533217	2595159456	2595204700	MBBTH_17860	2657039934	2620724739	640593019	MBBWO_04890	2558933296	2553937856	2540853279		NL43_00400	Msp_0015	MSCUN_02660		2682582993	2655682383	Ga0129133_111782	2524161202	Ga0053424_103162	2667997599
3	3	1	putative restriction endonuclease	*	*	MBCUT_17090	MBBAR_12c00550	2618697478	*	*	*	*	*	*	*	*	*	*	*		*	*	*		*	*	*	*	*	*
15	15	0.267	conserved protein	MBFIL_03740	*	MBCUT_17070	MBBAR_12c00560	*	646533211	2595159450	2595204723	MBBTH_21350	2657039911	2620726353	640593037	*	2558933292	*	*		*	*	*		*	2655682361	Ga0129133_111776	2524161196	Ga0053424_14724	*
21	21	0.302	conserved protein	*	MBCUR_01890	MBCUT_17060	MBBAR_12c00570	2618697479	646533210	2595159449	2595204724	MBBTH_21360	2657039910	2620726352	640593038	MBBWO_16040	2558933291	2553937851	2540853274		*	*	*		2682581585	2655682360	Ga0129133_111775	2524161195	Ga0053424_14723	2667997622
24	24	0.745	conserved protein	*	MBCUR_01900	MBCUT_17050	MBBAR_12c00580	2618697480	646533219	2595159458	2595204725	MBBTH_21370	2657039909	2620726351	640593039	MBBWO_16030	2558933290	2553937850	2540853273		NL43_00430	Msp_0021	MSCUN_02620		2682581586	2655682359	Ga0129133_111784	2524161204	Ga0053424_14722	2667997623
7	7	0.429	conserved protein	*	*	*	MBBAR_12c00590	2618697481	*	*	*	*	*	2620724780	*	MBBWO_00760	*	*	*		NL43_03330	*	*		2682581587	*	*	*	Ga0053424_10616	*
11	11	0.117	DNA-binding protein	*	MBCUR_16250	*	MBBAR_12c00600	2618697482	646531517	*	*	MBBTH_19970	*	2620724973	*	MBBWO_00770	*	*	*		*	Msp_0730	*		2682581588	2655682737	*	*	Ga0053424_1116	*
24	24	1	ketol-acid reductoisomerase	*	MBCUR_01910	MBCUT_17040	MBBAR_12c00610	2618697483	646533220	2595159459	2595204726	MBBTH_21380	2657039908	2620726350	640593040	MBBWO_16020	2558933287	2553937848	2540853271		NL43_00435	Msp_0022	MSCUN_02610		2682581589	2655682358	Ga0129133_111785	2524161205	Ga0053424_14721	2667997624
23	25	0.102	putative transporter protein	MBFIL_03030	MBCUR_07940,MBCUR_19140	MBCUT_02290,MBCUT_05090	MBBAR_12c00620	2618697484	*	2595159461	2595204911	MBBTH_00430	2657039531	2620726135	640592202	MBBWO_07950	2558933488	2553937847	2540853270		NL43_05695	*	MSCUN_11400		2682581591	2655683611	Ga0129133_111788	2524161206	Ga0053424_13621	2667996516
24	24	0.498	5'(3')-nucleotidase/polyphosphatase	MBFIL_03750	MBCUR_12700	MBCUT_17080	MBBAR_12c00630	2618697486	646533212	2595159451	2595204722	MBBTH_21340	2657039912	2620726354	640593036	MBBWO_16060	2558933293	2553937853	2540853276		NL43_00425	Msp_0020	MSCUN_02630		*	2655682362	Ga0129133_111777	2524161197	Ga0053424_14725	2667997621
25	28	0.602	acetolactate synthase, small subunit	MBFIL_02960	MBCUR_10370	MBCUT_19890	MBBAR_12c00640	2618697487	646533221	2595159463	2595204728	MBBTH_21400	2657039906	2620726348	640593042	MBBWO_16000	2558933286	2553937846	2540853269		NL43_00455,NL43_00445	Msp_0028,Msp_0025	MSCUN_08550,MSCUN_08530		2682582819	2655682353	Ga0129133_111790	2524161207	Ga0053424_14719	2667997628
25	28	0.103	acetolactate synthase, large subunit	MBFIL_02950	MBCUR_10380	MBCUT_19900	MBBAR_12c00650	2618697489	646533222	2595159464	2595204729	MBBTH_21410	2657039905	2620726347	640593043	MBBWO_15990	2558933285	2553937845	2540853268		NL43_00450,NL43_00460	Msp_0026,Msp_0029	MSCUN_08540,MSCUN_08520		2682582820	2655682352	Ga0129133_111791	2524161208	Ga0053424_14718	2667997629
25	25	1	phosphoribosylamine--glycine ligase	MBFIL_05230	MBCUR_16840	MBCUT_20400	MBBAR_12c00660	2618697490	646533223	2595159465	2595205826	MBBTH_21460	2657039900	2620726343	640593045	MBBWO_15960	2558933284	2553937844	2540853267		NL43_00465	Msp_0030	MSCUN_08510		2682583185	2655682325	Ga0129133_111792	2524161209	Ga0053424_14714	2667997634
25	25	1	ornithine carbamoyltransferase	MBFIL_00400	MBCUR_16790	MBCUT_20410	MBBAR_12c00670	2618697491	646533225	2595159467	2595204732	MBBTH_21440	2657039902	2620726346	640593044	MBBWO_15950	2558933283	2553937842	2540853265		NL43_00470	Msp_0031	MSCUN_08490		2682581330	2655682348	Ga0129133_111795	2524161211	Ga0053424_14717	2667997632
25	25	0.512	arginyl-tRNA synthetase	MBFIL_15800	MBCUR_10280	MBCUT_20350	MBBAR_12c00680	2618697492	646533227	2595159469	2595205831	MBBTH_21510	2657039896	2620726340	640593049	MBBWO_15900	2558934898	2553937838	2540853261		NL43_00260	Msp_1574	MSCUN_02360		2682581331	2655682333	Ga0129133_111797	2524161214	Ga0053424_14711	2667997639
24	24	1	putative peptidase	MBFIL_07120	MBCUR_10270	MBCUT_20340	MBBAR_12c00690	2618697493	646533228	2595159470	2595205832	MBBTH_21520	2657039895	2620726339	640593050	MBBWO_15890	2558934899	2553937837	2540853260		NL43_00265	Msp_1575	MSCUN_02350		*	2655682334	Ga0129133_111798	2524161215	Ga0053424_14710	2667997640
24	24	1	dihydroxy-acid dehydratase	MBFIL_08590	*	MBCUT_20330	MBBAR_12c00700	2618697494	646533229	2595159471	2595205906	MBBTH_21590	2657039889	2620726331	640593055	MBBWO_15790	2558934900	2553937836	2540853259		NL43_00270	Msp_1576	MSCUN_02340		2682581334	2655682346	Ga0129133_111799	2524161217	Ga0053424_1472	2667997646
25	25	1	conserved protein	MBFIL_08620	MBCUR_02860	MBCUT_14040	MBBAR_12c00710	2618697495	646533230	2595159472	2595205502	MBBTH_03000	2657041185	2620726179	640593267	MBBWO_09250	2558933905	2553937600	2540854743		NL43_00340	Msp_0002	MSCUN_02780		2682581335	2655683954	Ga0129133_111800	2524161218	Ga0053424_13928	2667996986
24	24	1	putative hydroxylamine reductase	MBFIL_08630	MBCUR_04270	MBCUT_20320	MBBAR_12c00720	2618697497	646533231	2595159473	2595205501	MBBTH_03010	2657041186	2620726180	640593266	MBBWO_09240	2558933904	2553937601	2540854744		NL43_02305	Msp_1126	*		2682581336	2655683955	Ga0129133_111801	2524161219	Ga0053424_13929	2667996987
6	6	0.24	transcriptional regulator	MBFIL_08640	MBCUR_12210	MBCUT_20310	MBBAR_12c00730	2618697498	*	*	*	*	*	*	*	MBBWO_09230	*	*	*		*	*	*		*	*	*	*	*	*
25	25	1	threonyl-tRNA synthetase	MBFIL_11360	MBCUR_02480	MBCUT_20260	MBBAR_12c00740	2618697499	646533239	2595159394	2595204715	MBBTH_21290	2657039916	2620726360	640593032	MBBWO_04780	2558934901	2553937833	2540853256		NL43_00230	Msp_1573	MSCUN_02370		2682583017	2655682368	Ga0129133_111806	2524161225	Ga0053424_14731	2667997617
25	25	1	bifunctional formaldehyde activating enzyme and hexulose-6-phosphate synthase	MBFIL_12690	MBCUR_10290	MBCUT_20250	MBBAR_12c00750	2618697500	646533241	2595159392	2595204714	MBBTH_21280	2657039917	2620726362	640593031	MBBWO_04790	2558934902	2553937832	2540853255		NL43_06890	Msp_1498	MSCUN_07800		2682583129	2655682369	Ga0129133_111808	2524161227	Ga0053424_14733	2667997616
24	24	1	putative ATPase involved in chromosome partitioning	MBFIL_10960	MBCUR_10350	MBCUT_20240	MBBAR_12c00760	2618697501	646533270	2595159222	2595204826	MBBTH_20240	2657039886	2620726323	640593059	MBBWO_15760	2558934916	2553937818	2540853242		NL43_00225	Msp_1571	MSCUN_02390		2682582034	2655682319	Ga0129133_111838	2524159855	Ga0053424_14531	*
1	1	1	putative ATPase	*	*	*	MBBAR_12c00770	*	*	*	*	*	*	*	*	*	*	*	*		*	*	*		*	*	*	*	*	*
22	22	0.544	putative helicase	MBFIL_10950	MBCUR_02490	*	MBBAR_12c00780	*	646533197	2595159361	2595204562	MBBTH_17730	2657039945	2620724721	640593004	MBBWO_05030	2558933308	2553937877	2540853307		NL43_00360	Msp_0007	MSCUN_02740		*	2655682405	Ga0129133_111707	2524161185	Ga0053424_103144	2667997587
22	22	1	putative methyltransferase	MBFIL_10940	MBCUR_00180	MBCUT_20200	MBBAR_12c00790	2618697505	646533196	2595159360	2595204575	MBBTH_17630	2657039955	2620724709	640592990	MBBWO_05130	2558933309	2553937878	2540853308		*	*	*		2682582039	2655682420	Ga0129133_111706	2524161184	Ga0053424_103132	2667997577
23	23	1	aspartate carbamoyltransferase	MBFIL_10930	MBCUR_00920	MBCUT_20190	MBBAR_12c00800	2618697506	646531051	2595158606	2595204807	MBBTH_20470	2657039865	*	640593081	MBBWO_15570	2558934723	2553937787	2540853211		NL43_00345	Msp_0003	MSCUN_02770		2682582885	2655682297	Ga0129133_112	2524159904	*	2667995569
16	16	0.11	cobalamin biosynthesis protein	*	*	MBCUT_20120	MBBAR_12c00810	2618697507	646533328	2595158603	2595204804	MBBTH_20500	2657039862	2620726299	640593084	MBBWO_15540	*	*	*		*	*	*		*	2655684659	Ga0129133_111882	2524159887	Ga0053424_1456	2667995572
12	12	0.164	conserved protein	*	MBCUR_12870	MBCUT_20110	MBBAR_12c00820	2618697508	646533329	2595158604	*	*	*	*	*	*	2558934709	2553937785	2540854925		*	*	*		2682582061	*	Ga0129133_111883	2524159886	*	*
1	1	1	transposase-like protein	*	*	*	MBBAR_13c00010	*	*	*	*	*	*	*	*	*	*	*	*		*	*	*		*	*	*	*	*	*
12	13	0.448	putative transporter protein	MBFIL_14130	*	*	MBBAR_13c00020	2618697950	*	*	*	*	*	2620724911	*	MBBWO_12220,MBBWO_05960	2558933803	2553936733	2540854557		NL43_00255	*	*		2682583061	2655684427	*	*	Ga0053424_10880	*
19	19	0.188	acetyltransferase	*	*	MBCUT_16460	MBBAR_13c00030	2618697951	*	2595158246	2595203467	MBBTH_13270	2657039430	2620724347	640592694	MBBWO_07780	2558933539	2553938149	2540853569		*	*	*		2682583062	2655684173	Ga0129133_11367	2524160921	Ga0053424_102128	2667997277
25	25	1	carbamoyl-phosphate synthase, small subunit	MBFIL_18320	MBCUR_17220	MBCUT_16450	MBBAR_13c00040	2618697952	646532885	2595158237	2595204474	MBBTH_10350	2657040948	2620725896	640592278	MBBWO_04490	2558933554	2553938164	2540853584		NL43_01940	Msp_1201	MSCUN_05200		2682581619	2655682838	Ga0129133_11376	2524160913	Ga0053424_13428	2667996023
23	23	1	carbamoyl-phosphate synthase, large subunit	*	MBCUR_17180	MBCUT_16440	MBBAR_13c00050	2618697953	646532884	2595158236	2595204473	MBBTH_10340	2657040947	2620725897	640592277	MBBWO_04480	2558933555	2553938165	2540853585		NL43_01945	Msp_1200	MSCUN_05210		*	2655682839	Ga0129133_11377	2524160912	Ga0053424_13429	2667996024
2	2	1	adhesin-like protein	*	*	*	MBBAR_13c00060	*	*	*	*	*	*	*	*	*	*	*	*		*	*	*		2682581615	*	*	*	*	*
22	22	0.182	putative hydrolase	MBFIL_18290	MBCUR_12880	MBCUT_16280	MBBAR_13c00070	2618697955	646531740	2595158683	2595204469	MBBTH_10320	2657040945	2620725899	640592275	MBBWO_04450	2558934960	2553938176	2540853599		*	*	*		2682583216	2655682841	Ga0129133_111342	2524159765	Ga0053424_13431	2667996026
21	21	0.238	putative universal stress protein	MBFIL_18280	MBCUR_14530	MBCUT_16270	MBBAR_13c00080	2618697956	*	2595158682	2595204468	MBBTH_10310	2657040944	2620725900	640592274	MBBWO_04440	2558934961	2553938177	2540853600		*	*	*		2682582930	2655682842	Ga0129133_111341	2524159764	Ga0053424_13432	2667996027
25	25	0.101	conserved protein	MBFIL_18270	MBCUR_14540	MBCUT_16260	MBBAR_13c00090	2618697957	646531741	2595158680	2595204467	MBBTH_10300	2657040943	2620725901	640592273	MBBWO_04430	2558934962	2553938178	2540853601		NL43_01575	Msp_1276	MSCUN_08680		2682582931	2655682843	Ga0129133_111339	2524159762	Ga0053424_13433	2667996028
5	5	1	conserved protein	MBFIL_13310	*	MBCUT_16220	MBBAR_13c00100	2618697958	*	*	*	*	*	*	*	*	*	*	*		*	*	*		2682581543	*	*	*	*	*
6	6	1	conserved protein	MBFIL_13300	MBCUR_06430	MBCUT_09390	MBBAR_13c00110	2618697959	*	*	*	*	*	*	*	*	*	*	*		*	*	*		2682581542	*	*	*	*	*
25	25	0.297	conserved protein	MBFIL_13290	MBCUR_06440	MBCUT_09400	MBBAR_13c00120	2618697960	646531743	2595158677	2595204465	MBBTH_10280	2657040940	2620725904	640592270	MBBWO_04400	2558934965	2553938181	2540853604		NL43_01585	Msp_1274	MSCUN_08660		2682581541	2655682846	Ga0129133_111336	2524159759	Ga0053424_13436	2667996031
25	25	0.308	conserved protein	MBFIL_13280	MBCUR_12890	MBCUT_09410	MBBAR_13c00130	2618697962	646531744	2595158676	2595204464	MBBTH_10270	2657040939	2620725905	640592269	MBBWO_04390	2558934966	2553938182	2540853605		NL43_02165	Msp_1155	MSCUN_16190		2682581539	2655682847	Ga0129133_111335	2524159758	Ga0053424_13437	2667996032
22	22	0.27	putative peptidase	MBFIL_13270	MBCUR_12900	MBCUT_09420	MBBAR_13c00140	2618697963	646531307	2595158506	2595204463	MBBTH_10260	2657040938	2620725906	640592268	MBBWO_04380	2558934967	2553938183	2540853606		*	*	*		2682581538	2655682848	Ga0129133_111642	2524160592	Ga0053424_13438	2667996033
3	3	1	conserved protein	*	*	MBCUT_09430	MBBAR_13c00150	2618697964	*	*	*	*	*	*	*	*	*	*	*		*	*	*		*	*	*	*	*	*
21	21	0.696	putative peptidase	MBFIL_05680	MBCUR_18150	MBCUT_09440	MBBAR_13c00160	2618697965	646531745	2595158675	2595204462	MBBTH_10250	2657040937	2620725907	640592261	MBBWO_04370	2558934968	2553938184	2540853607		*	*	*		*	2655682849	Ga0129133_111334	2524159757	Ga0053424_13439	2667996034
20	20	0.201	pilus assembly protein TadB	*	MBCUR_18140	MBCUT_09460	MBBAR_13c00170	2618697966	646531746	2595158674	2595204457	MBBTH_10180	2657040936	2620725908	640592260	MBBWO_04360	2558934969	2553938185	2540853608		*	*	*		*	2655682851	Ga0129133_111333	2524159756	Ga0053424_13440	2667996053
6	6	0.127	conserved protein	*	*	*	MBBAR_13c00180	2618697967	*	2595158673	*	*	*	*	*	*	*	*	*		*	*	*		2682581530	*	Ga0129133_111332	2524159755	*	*
22	22	1	lactaldehyde dehydrogenase	MBFIL_02580	MBCUR_01300	MBCUT_09480	MBBAR_13c00190	2618697968	646531748	2595158976	2595204453	MBBTH_10140	2657040931	2620725913	640592256	MBBWO_04340	2558934971	2553938186	2540853609		*	*	*		2682582802	2655682855	Ga0129133_111330	2524159754	Ga0053424_13445	2667996057
10	10	1	conserved protein	MBFIL_10430	MBCUR_17490	MBCUT_13200	MBBAR_13c00200	2618697969	646531884	*	2595205353	MBBTH_04320	*	*	*	*	*	*	*		*	*	*		2682582803	2655683680	*	*	*	*
22	22	0.136	transcriptional regulator	MBFIL_19410	MBCUR_06460	MBCUT_05270	MBBAR_13c00210	2618697970	646531760	2595158963	2595204443	MBBTH_10040	2657040921	2620725924	640592242	MBBWO_04080	2558934973	2553938196	2540853619		*	*	*		2682583189	2655682866	Ga0129133_111317	2524159739	Ga0053424_13456	2667996067
22	22	0.137	conserved protein	MBFIL_07750	MBCUR_06470	MBCUT_05260	MBBAR_13c00220	2618697971	646531756	2595158966	2595204445	MBBTH_10060	2657040923	2620725922	640592244	MBBWO_04250	2558934974	2553938195	2540853618		*	*	*		2682582879	2655682864	Ga0129133_111320	2524159743	Ga0053424_13454	2667996065
19	21	0.381	conserved protein	*	MBCUR_16620	*	MBBAR_13c00230,MBBAR_13c00240	2618697972	646531755	2595158967	2595204446	MBBTH_10070	2657040924	2620724848	640592245	MBBWO_04260	2558934975	2553938194	2540853617		*	*	*		*	2.65568e+09	Ga0129133_111321	2524159747	Ga0053424_10817	2667996064
1	1	1	adhesin-like protein	*	*	*	MBBAR_13c00250	*	*	*	*	*	*	*	*	*	*	*	*		*	*	*		*	*	*	*	*	*
24	24	0.651	arginine decarboxylase	MBFIL_15040	MBCUR_04500	MBCUT_18080	MBBAR_14c00010	2618698063	646532836	2595159340	2595203504	MBBTH_12980	2657040618	2620724321	640592679	MBBWO_07920	2558934743	2553938309	2540853669		NL43_01335	Msp_1327	MSCUN_15160		*	2655684154	Ga0129133_11430	2524160861	Ga0053424_102102	2667997248
21	21	0.115	inorganic polyphosphate/ATP-NAD kinase	MBFIL_02150	MBCUR_04490	MBCUT_18090	MBBAR_14c00020	2618698064	646532837	2595159341	2595203503	MBBTH_12990	2657040617	2620724322	640592680	MBBWO_07910	2558934744	2553938308	2540853668		*	*	*		*	2655684155	Ga0129133_11429	2524160862	Ga0053424_102103	2667997249
16	16	0.111	UDP-N-acetylmuramyl pentapeptide synthase-like protein	*	*	MBCUT_18100	MBBAR_14c00030	2618698066	*	*	2595203502	MBBTH_13000	2657040616	2620724324	640592681	MBBWO_07900	2558934745	2553938307	2540853667		*	*	*		2682582079	2655684156	*	*	Ga0053424_102105	2667997250
3	3	1	cation-transporting ATPase	*	*	*	MBBAR_14c00040	2618698067	*	*	*	*	*	*	*	*	*	*	*		*	*	*		2682582078	*	*	*	*	*
25	25	0.92	porphobilinogen deaminase	MBFIL_02170	MBCUR_04470	MBCUT_18110	MBBAR_14c00050	2618698068	646532839	2595159343	2595203501	MBBTH_13010	2657040615	2620724325	640592682	MBBWO_07890	2558934746	2553938306	2540853666		NL43_01300	Msp_1332	MSCUN_15070		2682582077	2655684157	Ga0129133_11427	2524160864	Ga0053424_102106	2667997252
25	25	1	putative oxidoreductase	MBFIL_02180	MBCUR_04460	MBCUT_18120	MBBAR_14c00060	2618698069	646532840	2595159344	2595203500	MBBTH_13020	2657040614	2620724327	640592683	MBBWO_07880	2558934748	2553938304	2540853664		NL43_01295	Msp_1333	MSCUN_15060		2682582729	2655684158	Ga0129133_11426	2524160865	Ga0053424_102108	2667997253
25	25	0.624	orotate phosphoribosyltransferase-like protein	MBFIL_02190	MBCUR_04450	MBCUT_18130	MBBAR_14c00070	2618698070	646532841	2595159345	2595203499	MBBTH_13030	2657040613	2620724329	640592684	MBBWO_07870	2558934747	2553938305	2540853665		NL43_01290	Msp_1334	MSCUN_15050		2682582728	2655684159	Ga0129133_11425	2524160866	Ga0053424_102110	2667997254
25	25	1	peptide chain release factor, subunit 1	MBFIL_01890	MBCUR_04440	MBCUT_18140	MBBAR_14c00080	2618698071	646531805	2595159852	2595203470	MBBTH_13230	2657039426	2620724344	640592692	MBBWO_07800	2558934750	2553938302	2540853662		NL43_01170	Msp_1363	MSCUN_14720		2682582719	2655684170	Ga0129133_111278	2524159701	Ga0053424_102125	2667997274
25	25	1	conserved protein	MBFIL_02100	MBCUR_15630	MBCUT_17990	MBBAR_14c00090	2618698072	646532830	2595159337	2595203509	MBBTH_12870	2657040626	2620724315	640592676	MBBWO_03680	2558934140	2553938322	2540853677		NL43_01245	Msp_1347	MSCUN_14910		2682582717	2655684149	Ga0129133_11433	2524160858	Ga0053424_10296	2667997238
21	22	0.271	adenine deaminase	MBFIL_02090	MBCUR_15650	MBCUT_17980	MBBAR_14c00100	2618698073	646532829	2595159336	2595203510	MBBTH_12860	2657040627	2620724314	640592675	MBBWO_03670	2558934137	2553938323	2540853678		*	*	*		*	2655684148	Ga0129133_11434	2.52416e+09	Ga0053424_10295	2667997237
25	25	0.92	aspartate carbamoyltransferase, regulatory subunit	MBFIL_13360	MBCUR_19990	MBCUT_17850	MBBAR_14c00110	2618698074	646532818	2595159325	2595203525	MBBTH_12730	2657040644	2620724306	640592663	MBBWO_03600	2558934116	2553938341	2540853697		NL43_04530	Msp_0521	MSCUN_04060		2682582510	2655684140	Ga0129133_11445	2524160848	Ga0053424_10287	2667997167
10	10	0.363	putative deacylase	MBFIL_13350	MBCUR_08320	MBCUT_17860	MBBAR_14c00120	2618698075	*	2595159817	*	MBBTH_12190	*	*	*	*	*	*	*		*	*	*		2682582511	*	Ga0129133_1180	2524160495	*	*
22	24	0.496	putative oxidoreductase	MBFIL_13340	MBCUR_10650	MBCUT_17870	MBBAR_14c00130,MBBAR_16c00120	2.6187e+09	646532816	2595159323	2595203524	MBBTH_12740	2657040643	2620724307	640592666	MBBWO_03610	2558934118	2553938338	2540853694		*	*	*		2682582615	2655684141	Ga0129133_11447	2524160846	Ga0053424_10288	2667997168
4	4	0.5	conserved protein	MBFIL_13330	MBCUR_10660	MBCUT_17880	MBBAR_14c00140	*	*	*	*	*	*	*	*	*	*	*	*		*	*	*		*	*	*	*	*	*
4	4	0.5	conserved protein	*	*	MBCUT_17890	MBBAR_14c00150	2618698078	*	*	*	*	*	*	*	*	*	*	*		*	*	*		2682582937	*	*	*	*	*
25	25	0.44	conserved protein	MBFIL_02020	MBCUR_18160	MBCUT_17900	MBBAR_14c00160	2618698079	646532820	2595159326	2595203523	MBBTH_12760	2657040642	2620724308	640592667	MBBWO_03620	2558934120	2553938336	2540853692		NL43_04875	Msp_0402	MSCUN_14450		2682582893	2655684142	Ga0129133_11444	2524160849	Ga0053424_10289	2667997169
23	23	0.771	conserved protein	MBFIL_02030	MBCUR_12920	MBCUT_17910	MBBAR_14c00170	2618698080	646532821	2595159327	2595203522	MBBTH_12770	2657040641	2620724309	640592668	MBBWO_03630	2558934122	2553938335	2540853691		*	Msp_0403	*		2682582891	2655684143	Ga0129133_11443	2524160850	Ga0053424_10290	2667997170
25	25	0.92	putative GTPase	MBFIL_02040	MBCUR_12930	MBCUT_17920	MBBAR_14c00180	2618698081	646532822	2595159328	2595203515	MBBTH_12780	2657040632	2620724310	640592670	MBBWO_03640	2558934123	2553938334	2540853690		NL43_04865	Msp_0404	MSCUN_14460		2682583218	2655684144	Ga0129133_11442	2524160851	Ga0053424_10291	2667997171
5	5	1	small heat shock protein	*	MBCUR_12950	MBCUT_17930	MBBAR_14c00190	2618698082	*	*	*	*	*	*	*	*	*	*	*		*	*	*		2682583016	*	*	*	*	*
24	24	1	putative phosphosugar isomerase	MBFIL_02070	MBCUR_12960	MBCUT_17940	MBBAR_14c00200	2618698083	646532826	2595159332	2595203512	MBBTH_12840	2657040629	2620724313	640592673	MBBWO_06860	2558934125	2553938332	2540853687		NL43_02650	Msp_1054	MSCUN_15650		*	2655684146	Ga0129133_11438	2524160855	Ga0053424_10294	2667997235
14	14	0.321	conserved protein	MBFIL_02080	MBCUR_12970	MBCUT_17950	MBBAR_14c00210	*	*	*	2595203511	MBBTH_12850	2657040628	*	640592674	MBBWO_03660	2558934126	2553938330	2540853685		*	*	*		*	2655684147	*	*	*	2667997236
16	16	1	preprotein translocase subunit SecD	MBFIL_13370	MBCUR_19980	MBCUT_17840	MBBAR_14c00220	2618698086	646532815	2595159322	*	*	*	*	*	*	2558934110	2553938342	2540853698		NL43_04380	Msp_0559	MSCUN_04200		2682582462	*	Ga0129133_11448	2524160845	*	*
16	16	0.454	preprotein translocase subunit SecF	MBFIL_13380	MBCUR_19970	MBCUT_17830	MBBAR_14c00230	2618698087	646532814	2595159321	*	*	*	*	*	*	2558934111	2553938343	2540853699		NL43_04385	Msp_0558	MSCUN_04190		2682582461	*	Ga0129133_11449	2524160844	*	*
20	20	0.8	flavodoxin	*	*	MBCUT_17820	MBBAR_14c00240	2618698088	646532813	2595159320	2595203526	MBBTH_12720	2657040645	2620724305	640592662	MBBWO_03590	2558934112	2553938344	2540853700		*	*	*		2682582460	2655684139	Ga0129133_11450	2524160843	Ga0053424_10286	2667997166
24	24	1	N-acetyl-gamma-glutamyl-phosphate reductase	MBFIL_13390	MBCUR_19960	MBCUT_17810	MBBAR_14c00250	2618698090	646532812	2595159319	2595203527	MBBTH_12710	2657040646	2620724304	640592661	MBBWO_03580	2558934113	2553938345	2540853701		NL43_04410	Msp_0552	MSCUN_04280		*	2655684138	Ga0129133_11451	2524160842	Ga0053424_10285	2667997165
25	25	0.84	FMN adenylyltransferase	MBFIL_13400	MBCUR_10640	MBCUT_17800	MBBAR_14c00260	2618698091	646532811	2595159318	2595203528	MBBTH_12700	2657040647	2620724303	640592660	MBBWO_03570	2558934114	2553938346	2540853702		NL43_04935	Msp_0390	MSCUN_14330		2682583138	2655684137	Ga0129133_11452	2524160841	Ga0053424_10284	2667997164
25	25	1	phosphoribosylformimino-5-aminoimidazole ribonucleotide isomerase	MBFIL_13410	MBCUR_10630	MBCUT_17790	MBBAR_14c00270	2618698092	646532810	2595159317	2595203529	MBBTH_12690	2657040648	2620724302	640592659	MBBWO_03560	2558934115	2553938347	2540853703		NL43_04940	Msp_0389	MSCUN_14320		2682583140	2655684136	Ga0129133_11453	2524160840	Ga0053424_10283	2667997163
1	1	1	tRNA pseudouridine synthase	*	*	*	MBBAR_14c00280	*	*	*	*	*	*	*	*	*	*	*	*		*	*	*		*	*	*	*	*	*
3	3	1	conserved protein	*	*	*	MBBAR_14c00290	2618698095	*	*	*	*	*	*	*	*	*	*	*		*	*	*		2682582902	*	*	*	*	*
3	3	1	conserved protein	*	*	*	MBBAR_14c00300	2618698096	*	*	*	*	*	*	*	*	*	*	*		*	*	*		2682582901	*	*	*	*	*
7	8	0.205	conserved protein	MBFIL_03860	MBCUR_11190	MBCUT_20890	MBBAR_14c00310	2618698097	*	*	*	*	*	*	*	*	*	*	*		*	*	*		2.68258e+09	*	*	*	*	2667996925
1	1	1	adhesin-like protein	*	*	*	MBBAR_14c00320	*	*	*	*	*	*	*	*	*	*	*	*		*	*	*		*	*	*	*	*	*
1	1	1	adhesin-like protein	*	*	*	MBBAR_15c00010	*	*	*	*	*	*	*	*	*	*	*	*		*	*	*		*	*	*	*	*	*
25	25	1	phosphoglycerate dehydrogenase	MBFIL_07760	MBCUR_06480	MBCUT_00140	MBBAR_15c00020	2618697975	646531754	2595158968	2595204447	MBBTH_10080	2657040925	2620725920	640592246	MBBWO_04270	2558934976	2553938193	2540853616		NL43_02215	Msp_1145	MSCUN_05490		2682583036	2655682862	Ga0129133_111322	2524159748	Ga0053424_13452	2667996063
20	20	0.85	conserved protein	MBFIL_02560	*	MBCUT_09520	MBBAR_15c00030	2618697976	646531750	2595158972	2595204451	MBBTH_10120	2657040929	2620725916	640592254	MBBWO_04310	2558934984	2553938189	2540853612		*	*	*		*	2655682857	Ga0129133_111326	2524159752	Ga0053424_13448	2667996059
25	25	0.129	aspartate dehydrogenase	MBFIL_07390	MBCUR_00010	MBCUT_09530	MBBAR_15c00040	2618697978	646531751	2595158971	2595204450	MBBTH_10110	2657040928	2620725917	640592253	MBBWO_04300	2558934983	2553938190	2540853613		NL43_02200	Msp_1148	MSCUN_16240		2682582545	2655682858	Ga0129133_111325	2524159751	Ga0053424_13449	2667996060
17	17	0.584	conserved protein	MBFIL_07800	MBCUR_17150	MBCUT_09540	MBBAR_15c00050	2618697979	646531752	*	2595204449	MBBTH_10100	2657040927	2620725918	640592252	MBBWO_04290	*	*	*		*	*	*		2682582546	2655682859	*	2524159750	Ga0053424_13450	2667996061
14	14	0.285	putative peptidase	MBFIL_07810	MBCUR_17160	MBCUT_09590	MBBAR_15c00060	2618697980	*	*	2595204448	MBBTH_10090	2657040926	2620725919	640592251	*	*	*	*		*	*	*		2682582547	2655682860	*	*	Ga0053424_13451	2667996062
1	1	1	hypothetical protein	*	*	*	MBBAR_15c00070	*	*	*	*	*	*	*	*	*	*	*	*		*	*	*		*	*	*	*	*	*
3	3	1	conserved protein	*	*	*	MBBAR_15c00080	2618697982	*	*	*	*	*	*	*	*	*	*	*		*	*	*		2682582549	*	*	*	*	*
1	1	1	transposase-like protein	*	*	*	MBBAR_15c00090	*	*	*	*	*	*	*	*	*	*	*	*		*	*	*		*	*	*	*	*	*
1	1	1	hypothetical protein	*	*	*	MBBAR_15c00100	*	*	*	*	*	*	*	*	*	*	*	*		*	*	*		*	*	*	*	*	*
3	3	1	rubredoxin	*	*	*	MBBAR_15c00110	2618697984	*	*	*	*	*	*	*	*	*	*	*		*	*	*		2682582566	*	*	*	*	*
23	23	0.422	putative RNA-binding protein	MBFIL_02570	MBCUR_10480	MBCUT_09510	MBBAR_15c00120	2618697985	646531749	2595158975	2595204452	MBBTH_10130	2657040930	2620725914	640592255	MBBWO_04320	2558934985	2553938188	2540853611		NL43_02190	Msp_1150	MSCUN_16260		*	2655682856	Ga0129133_111329	2524159753	*	2667996058
24	24	0.167	DNA-binding protein	MBFIL_12260	MBCUR_06450	MBCUT_14180	MBBAR_15c00130	2618697987	646531761	2595158962	2595204442	MBBTH_10030	2657040920	2620725925	640592241	MBBWO_04070	2558934972	2553938197	2540853620		*	Msp_1142	MSCUN_05430		2682582570	2655682867	Ga0129133_111316	2524159738	Ga0053424_13457	2667996068
1	1	1	adhesin-like protein	*	*	*	MBBAR_15c00140	*	*	*	*	*	*	*	*	*	*	*	*		*	*	*		*	*	*	*	*	*
5	5	0.6	putative DNA alkylation repair enzyme	MBFIL_12960	*	MBCUT_06330	MBBAR_15c00150	2618697992	*	*	*	*	*	*	*	*	*	*	*		*	*	*		2682581884	*	*	*	*	*
1	1	1	putative peptidase	*	*	*	MBBAR_15c00160	*	*	*	*	*	*	*	*	*	*	*	*		*	*	*		*	*	*	*	*	*
1	1	1	2-methylcitrate dehydratase-like protein	*	*	*	MBBAR_15c00170	*	*	*	*	*	*	*	*	*	*	*	*		*	*	*		*	*	*	*	*	*
4	4	1	MutM-like protein	*	*	MBCUT_14160	MBBAR_15c00180	2618697997	*	*	*	*	*	*	*	*	*	*	*		*	*	*		2682581926	*	*	*	*	*
22	22	1	putative peptidase	MBFIL_07730	MBCUR_12380	MBCUT_14150	MBBAR_15c00190	2618697998	646531765	2595158958	2595204438	MBBTH_09970	2657040916	2620725929	640592237	MBBWO_04040	2558934786	2553938201	2540853624		*	*	*		2682581927	2655682873	Ga0129133_111312	2524159733	Ga0053424_13461	2667996072
22	22	1	fumerase-like protein	MBFIL_18920	MBCUR_17870	MBCUT_14110	MBBAR_15c00200	2618697999	646531766	2595158957	2595204437	MBBTH_09960	2657040915	2620725930	640592236	MBBWO_04030	2558934785	2553938202	2540853625		*	*	*		2682581928	2655682874	Ga0129133_111311	2524159732	Ga0053424_13462	2667996073
22	22	0.662	citrate synthase-like protein	MBFIL_18250	MBCUR_17860	MBCUT_14100	MBBAR_15c00210	2618698000	646531767	2595158956	2595204436	MBBTH_09950	2657040914	2620725932	640592235	MBBWO_04020	2558934784	2553938203	2540853626		*	*	*		2682581929	2655682876	Ga0129133_111310	2524159731	Ga0053424_13464	2667996074
10	10	0.296	putative peptide methionine sulfoxide reductase	*	MBCUR_07280	MBCUT_12020	MBBAR_15c00220	*	*	*	2595205566	MBBTH_07160	2657041212	*	640592377	*	*	*	*		*	Msp_0737	*		*	2655683631	*	*	*	2667996600
2	2	1	hypothetical protein	*	*	*	MBBAR_15c00230	*	*	*	*	*	*	*	*	*	*	*	*		*	*	*		2682582048	*	*	*	*	*
13	13	0.385	conserved protein	*	MBCUR_17850	MBCUT_12030	MBBAR_15c00240	*	*	*	*	MBBTH_09170	2657039369	*	*	MBBWO_03110	*	2553937071	2540854206		*	*	MSCUN_11520		2682582047	2655682941	Ga0129133_111070	2524160121	*	*
23	23	1	putative nitroreductase	MBFIL_18240	MBCUR_17840	MBCUT_12040	MBBAR_15c00250	2618698005	646531768	2595158955	2595204435	MBBTH_09940	2657040913	*	640592234	MBBWO_04010	2558934783	2553938204	2540853627		NL43_04845	Msp_0408	MSCUN_14490		2682582046	2655682877	Ga0129133_111309	2524159730	*	2667996075
4	4	1	conserved protein	*	*	MBCUT_12050	MBBAR_15c00260	2618698006	*	*	*	*	*	*	*	*	*	*	*		*	*	*		2682582045	*	*	*	*	*
10	10	0.6	conserved protein	*	*	*	MBBAR_15c00270	2618698007	646531979	2595159398	2595204147	MBBTH_04180	*	*	*	*	*	*	*		*	*	*		2682582044	*	Ga0129133_111172	2524160014	*	2667995787
3	3	1	conserved protein	*	*	*	MBBAR_15c00280	2618698008	*	*	*	*	*	*	*	*	*	*	*		*	*	*		2682582043	*	*	*	*	*
3	3	1	conserved protein	*	*	*	MBBAR_15c00290	2618698009	*	*	*	*	*	*	*	*	*	*	*		*	*	*		2682582041	*	*	*	*	*
5	5	1	A1AO ATPase, subunit H	*	MBCUR_17790	MBCUT_12080	MBBAR_15c00300	2618698010	*	*	*	*	*	*	*	*	*	*	*		*	*	*		2682581450	*	*	*	*	*
22	22	0.864	A1AO ATPase, subunit I	MBFIL_07680	MBCUR_17780	MBCUT_12090	MBBAR_15c00310	2618698011	646531772	2595158951	2595204430	MBBTH_09890	2657040908	2620725941	640592229	MBBWO_03960	2558934779	2553938208	2540853631		*	*	*		2682581454	2655682882	Ga0129133_111305	2524159727	Ga0053424_13473	2667996080
25	25	0.542	A1AO ATPase, subunit K	MBFIL_07670	MBCUR_17770	MBCUT_12100	MBBAR_15c00320	2618698012	646531773	2595158950	2595204429	MBBTH_09880	2657040907	2620725942	640592228	MBBWO_03950	2558934778	2553938209	2540853632		NL43_02245	Msp_1139	MSCUN_05400		2682581455	2655682883	Ga0129133_111304	2524159726	Ga0053424_13474	2667996081
25	25	0.102	A1AO ATPase, subunit E	MBFIL_07660	MBCUR_17760	MBCUT_12110	MBBAR_15c00330	2618698013	646531774	2595158949	2595204428	MBBTH_09870	2657040906	2620725943	640592227	MBBWO_03940	2558934777	2553938210	2540853633		NL43_02250	Msp_1138	MSCUN_05390		2682581456	2655682884	Ga0129133_111303	2524159725	Ga0053424_13475	2667996082
22	22	0.818	A1AO ATPase, subunit C	MBFIL_07650	MBCUR_17750	MBCUT_12120	MBBAR_15c00340	2618698014	646531775	2595158948	2595204427	MBBTH_09860	2657040905	2620725944	640592226	MBBWO_03930	2558934776	2553938211	2540853634		*	*	*		2682581457	2655682885	Ga0129133_111302	2524159724	Ga0053424_13476	2667996083
25	25	0.78	A1AO ATPase, subunit F	MBFIL_07640	MBCUR_17740	MBCUT_12130	MBBAR_15c00350	2618698015	646531776	2595158947	2595204426	MBBTH_09850	2657040904	2620725945	640592225	MBBWO_03920	2558934775	2553938212	2540853635		NL43_02260	Msp_1136	MSCUN_05370		2682581458	2655682886	Ga0129133_111301	2524159723	Ga0053424_13477	2667996084
25	25	1	A1AO ATPase, subunit A	MBFIL_07630	MBCUR_17730	MBCUT_12140	MBBAR_15c00360	2618698016	646531777	2595158946	2595204425	MBBTH_09840	2657040903	2620725946	640592224	MBBWO_03910	2558934774	2553938213	2540853636		NL43_02265	Msp_1135	MSCUN_05360		2682581459	2655682887	Ga0129133_111300	2524159722	Ga0053424_13478	2667996085
25	25	1	A1AO ATPase, subunit B	MBFIL_07620	MBCUR_17720	MBCUT_12150	MBBAR_15c00370	2618698017	646531778	2595158945	2595204424	MBBTH_09830	2657040902	2620725947	640592223	MBBWO_03900	2558934773	2553938214	2540853637		NL43_02270	Msp_1134	MSCUN_05350		2682581461	2655682888	Ga0129133_111299	2524159721	Ga0053424_13479	2667996086
25	25	1	A1AO ATPase, subunit D	MBFIL_07610	MBCUR_17710	MBCUT_12160	MBBAR_15c00380	2618698018	646531779	2595158944	2595204423	MBBTH_09820	2657040901	2620725948	640592222	MBBWO_03890	2558934772	2553938215	2540853638		NL43_02275	Msp_1133	MSCUN_05340		2682583203	2655682889	Ga0129133_111298	2524159720	Ga0053424_13480	2667996087
4	4	1	conserved protein	*	*	MBCUT_12170	MBBAR_15c00390	2618698019	*	*	*	*	*	*	*	*	*	*	*		*	*	*		2682583202	*	*	*	*	*
15	15	0.362	conserved protein	*	*	MBCUT_12180	MBBAR_15c00400	2618698020	*	2595158942	2595204422	MBBTH_09810	2657040900	2620725949	640592221	MBBWO_03880	*	*	*		*	*	*		2682583201	2655682890	Ga0129133_111296	2524159717	Ga0053424_13481	*
1	1	1	conserved protein	*	*	*	MBBAR_15c00410	*	*	*	*	*	*	*	*	*	*	*	*		*	*	*		*	*	*	*	*	*
2	2	1	conserved protein	*	MBCUR_00340	*	MBBAR_15c00430	*	*	*	*	*	*	*	*	*	*	*	*		*	*	*		*	*	*	*	*	*
18	18	1	putative biotin biosynthesis protein	MBFIL_07560	MBCUR_00330	MBCUT_12220	MBBAR_15c00440	2618698027	*	*	2595204418	MBBTH_09770	2657040891	2620725953	640592217	MBBWO_03840	2558934764	2553938284	2540853647		*	*	*		2682582387	2655682894	*	*	Ga0053424_13485	2667996091
3	3	1	conserved protein	*	*	MBCUT_18240	MBBAR_15c00450	*	*	*	*	*	*	*	*	*	*	*	*		*	*	*		2682582388	*	*	*	*	*
4	4	1	putative methyltransferase	*	*	MBCUT_18250	MBBAR_15c00460	2618698030	*	*	*	*	*	*	*	*	*	*	*		*	*	*		2682582390	*	*	*	*	*
3	3	1	conserved protein	*	*	*	MBBAR_16c00010	2618698472	*	*	*	*	*	*	*	*	*	*	*		*	*	*		2682581832	*	*	*	*	*
3	3	1	hypothetical protein	*	*	*	MBBAR_16c00020	2618698471	*	*	*	*	*	*	*	*	*	*	*		*	*	*		2682581833	*	*	*	*	*
5	5	1	ABC-type transporter, permease component	MBFIL_16110	*	MBCUT_19290	MBBAR_16c00030	2618698470	*	*	*	*	*	*	*	*	*	*	*		*	*	*		2682581834	*	*	*	*	*
6	6	1	ABC-type transporter, substrate-binding protein	MBFIL_16120	MBCUR_18610	MBCUT_19280	MBBAR_16c00040	2618698464	*	*	*	*	*	*	*	*	*	*	*		*	*	*		2682581836	*	*	*	*	*
5	5	1	ABC-type transporter, permease component	MBFIL_16130	*	MBCUT_19270	MBBAR_16c00050	2618698463	*	*	*	*	*	*	*	*	*	*	*		*	*	*		2682581837	*	*	*	*	*
5	5	0.4	ABC-type transporter, ATPase component	MBFIL_16140	*	MBCUT_19260	MBBAR_16c00060	2618698462	*	*	*	*	*	*	*	*	*	*	*		*	*	*		2682581839	*	*	*	*	*
6	6	0.5	NifN-like protein	MBFIL_16150	MBCUR_18620	MBCUT_19250	MBBAR_16c00070	*	*	*	*	*	*	*	*	*	2558933623	*	*		*	*	*		2682582314	*	*	*	*	*
7	8	0.244	NifE-like protein	MBFIL_16160	MBCUR_18630	MBCUT_19240	MBBAR_16c00080	2.6187e+09	*	*	*	*	*	*	*	*	2558933624	*	*		*	*	*		2682582312	*	*	*	*	*
5	5	1	NifH-like protein	MBFIL_16170	*	MBCUT_19230	MBBAR_16c00090	2618698459	*	*	*	*	*	*	*	*	2558933622	*	*		*	*	*		*	*	*	*	*	*
2	2	1	hypothetical protein	*	*	*	MBBAR_16c00100	2618698458	*	*	*	*	*	*	*	*	*	*	*		*	*	*		*	*	*	*	*	*
21	24	0.125	ABC-type transporter, substrate-binding protein	MBFIL_11790	MBCUR_10410	*	MBBAR_16c00130	*	646532030	2595158835	2595205776	MBBTH_02790,MBBTH_02830	2.65704e+09	2620725828	640593289	MBBWO_09440	2558933631	2553936881	2540854410		NL43_02950	Msp_1164	*		*	2655683919	Ga0129133_111130	2524160069	Ga0053424_131100	2.668e+09
22	22	1	ABC-type transporter, permease component	MBFIL_17590	MBCUR_10460	*	MBBAR_16c00140	*	646532031	2595158834	2595205415	MBBTH_08220	2657040348	2620725170	640592075	MBBWO_02230	2558933630	2553936882	2540854409		NL43_07345	Msp_1001	*		2682583122	2655683083	Ga0129133_111129	2524160070	Ga0053424_11610	2667996833
22	22	0.909	ABC-type transporter, ATPase component	MBFIL_17580	MBCUR_10470	*	MBBAR_16c00150	*	646532032	2595158833	2595205416	MBBTH_08230	2657040347	2620725169	640592074	MBBWO_02220	2558933629	2553936883	2540854408		NL43_07350	Msp_1000	*		2682583123	2655683084	Ga0129133_111128	2524160071	Ga0053424_1169	2667996832
1	1	1	glycosyltransferase, family 2	*	*	*	MBBAR_16c00160	*	*	*	*	*	*	*	*	*	*	*	*		*	*	*		*	*	*	*	*	*
9	9	0.198	thiamine biosynthesis protein ThiS	MBFIL_11890	MBCUR_03430	*	MBBAR_16c00170	2618698454	*	*	*	*	*	*	*	*	*	2553937473	2540854617		*	*	*		2682583219	*	*	2524159644	*	2667996862
21	23	0.388	molybdopterin biosynthesis protein	MBFIL_11880	MBCUR_03420	MBCUT_13310	MBBAR_16c00180	*	646531422	2595158465	2.5952e+09	MBBTH_02870	2657040831	2620725508	640592526	MBBWO_14200	2558933360	2553937957	2540853374		*	*	*		2682583220	2.65568e+09	Ga0129133_111601	2524160633	Ga0053424_12420	2667996959
13	16	0.174	heterodisulfide reductase, subunit C	MBFIL_11870	MBCUR_15250	MBCUT_13300	MBBAR_16c00190,MBBAR_30c00460	2.6187e+09	*	2595159535	2595203698	*	2657039810	*	*	*	2558934520	2553937396	2540853895		*	*	*		2.68258e+09	*	Ga0129133_11760	*	*	*
23	26	0.645	heterodisulfide reductase, subunit B	MBFIL_11860	MBCUR_15260	MBCUT_03070	MBBAR_16c00200,MBBAR_30c00470	2.6187e+09	*	2595159534	2595203697	MBBTH_06760	2657039811	2620726076	640591865	MBBWO_11450	2558934521	2553937395	2540853896		NL43_00910	Msp_0126	MSCUN_11550		2.68258e+09	2655683304	Ga0129133_11761	*	Ga0053424_13564	2667996635
3	3	1	transposase-like protein	*	*	*	MBBAR_16c00220	*	*	*	*	*	*	2620725662	*	*	*	*	*		*	*	*		*	*	*	*	Ga0053424_12811	*
1	1	1	transposase-like protein	*	*	*	MBBAR_16c00230	*	*	*	*	*	*	*	*	*	*	*	*		*	*	*		*	*	*	*	*	*
2	2	1	conserved protein	*	*	MBCUT_15430	MBBAR_16c00240	*	*	*	*	*	*	*	*	*	*	*	*		*	*	*		*	*	*	*	*	*
25	25	1	conserved protein	MBFIL_00560	MBCUR_19200	MBCUT_15420	MBBAR_16c00250	2618698446	646532311	2595159638	2595203753	MBBTH_06190	2657039672	2620725030	640591925	MBBWO_10850	2558934634	2553937263	2540854020		NL43_04360	Msp_0563	MSCUN_04140		2682582422	2655683225	Ga0129133_11968	2524160287	Ga0053424_11212	2667996693
3	3	1	conserved protein	*	*	*	MBBAR_16c00260	2618698445	*	*	*	*	*	*	*	*	*	*	*		*	*	*		2682582421	*	*	*	*	*
2	2	1	peptidase-like protein	*	*	*	MBBAR_16c00270	*	*	*	*	*	*	*	*	*	*	*	*		*	*	*		2682582420	*	*	*	*	*
2	2	1	cation-transporting ATPase	*	*	MBCUT_18280	MBBAR_17c00020	*	*	*	*	*	*	*	*	*	*	*	*		*	*	*		*	*	*	*	*	*
1	1	1	adhesin-like protein	*	*	*	MBBAR_17c00030	*	*	*	*	*	*	*	*	*	*	*	*		*	*	*		*	*	*	*	*	*
16	16	0.75	putative recombinase	MBFIL_12210	*	*	MBBAR_17c00040	2618698034	646531787	2595158940	*	*	*	*	640592216	MBBWO_03810	2558934759	2553938287	2540853650		NL43_01215	Msp_1355	MSCUN_14780		2682582297	*	Ga0129133_111294	2524159715	*	*
8	8	0.474	MurC-like protein	MBFIL_12220	*	MBCUT_18290	MBBAR_17c00050	2618698035	646531784	*	*	*	*	*	640592955	MBBWO_03820	*	*	*		*	*	*		2682582298	*	*	*	*	*
9	9	0.333	putative glutamine amidotransferase	MBFIL_07550	*	MBCUT_18300	MBBAR_17c00060	2618698036	646531785	*	*	*	*	*	640592954	MBBWO_03830	*	*	*		*	Msp_0580	*		2682582299	*	*	*	*	*
3	3	1	conserved protein	*	*	*	MBBAR_17c00070	2618698037	*	*	*	*	*	*	*	*	*	*	*		*	*	*		2682582302	*	*	*	*	*
20	20	0.35	putative RNA-binding protein	MBFIL_12180	MBCUR_17030	MBCUT_18230	MBBAR_17c00080	*	646531790	2595159863	2595204415	MBBTH_09740	2657040888	2620725956	640592213	MBBWO_03780	2558934758	2553938288	2540853651		*	*	*		2682582951	2655682898	Ga0129133_111289	*	Ga0053424_13488	2667996094
25	25	1	transcription initiation factor IIB	MBFIL_12170	MBCUR_17040	MBCUT_18220	MBBAR_17c00090	2618698039	646531791	2595159862	2595204414	MBBTH_09730	2657040887	2620725957	640592212	MBBWO_03770	2558934757	2553938289	2540853652		NL43_01185	Msp_1360	MSCUN_14730		2682582950	2655682899	Ga0129133_111288	2524159711	Ga0053424_13489	2667996095
1	1	1	putative DNA-3-methyladenine glycosidase I	*	*	*	MBBAR_17c00100	*	*	*	*	*	*	*	*	*	*	*	*		*	*	*		*	*	*	*	*	*
1	1	1	adhesin-like protein	*	*	*	MBBAR_17c00110	*	*	*	*	*	*	*	*	*	*	*	*		*	*	*		*	*	*	*	*	*
1	1	1	adhesin-like protein	*	*	*	MBBAR_17c00120	*	*	*	*	*	*	*	*	*	*	*	*		*	*	*		*	*	*	*	*	*
22	22	0.135	glycosyltransferase, family 2	MBFIL_01940	MBCUR_02510	MBCUT_18210	MBBAR_17c00130	2618698040	646531792	2595159861	2595204413	MBBTH_09710	2657040884	2620725958	640592211	MBBWO_03760	2558934755	2553938292	2540853655		*	*	*		2682582982	2655682900	Ga0129133_111287	2524159710	Ga0053424_13490	2667996097
4	4	0.5	conserved protein	*	*	MBCUT_18200	MBBAR_17c00140	2618698041	*	*	*	*	*	*	*	*	*	*	*		*	*	*		2682583207	*	*	*	*	*
2	2	1	conserved protein	*	*	*	MBBAR_17c00150	*	*	*	*	*	*	*	*	*	*	*	*		*	*	*		2682582672	*	*	*	*	*
4	4	1	conserved protein	*	*	MBCUT_18180	MBBAR_17c00160	2618698044	*	*	*	*	*	*	*	*	*	*	*		*	*	*		2682582671	*	*	*	*	*
23	23	1	conserved protein	*	*	MBCUT_18170	MBBAR_17c00170	2618698045	646531796	2595159857	2595204409	MBBTH_09650	2657040875	2620725964	640592206	MBBWO_03720	2558934752	2553938300	2540853660		NL43_02690	Msp_1045	MSCUN_15730		2682582669	2655682904	Ga0129133_111283	2524159706	Ga0053424_13496	2667996106
22	22	0.387	conserved protein	MBFIL_01910	MBCUR_04420	MBCUT_18160	MBBAR_17c00180	2618698046	646531797	2595159856	2595204408	MBBTH_09640	2657040874	2620725965	640592205	MBBWO_03710	2558934753	2553938299	2540853659		*	*	*		2682582668	2655682905	Ga0129133_111282	2524159705	Ga0053424_13497	2667996107
25	25	0.8	uridylate kinase	MBFIL_01900	MBCUR_04430	MBCUT_18150	MBBAR_17c00190	2618698047	646531799	2595159854	2595204406	MBBTH_09620	2657040872	2620725967	640592203	MBBWO_03690	2558934754	2553938298	2540853658		NL43_01175	Msp_1362	MSCUN_00520		2682582714	2655682907	Ga0129133_111280	2524159703	Ga0053424_13499	2667996109
6	8	0.349	conserved protein	MBFIL_13140	MBCUR_12330,MBCUR_11140	MBCUT_13120,MBCUT_05570	MBBAR_17c00200	2618698059	*	*	*	*	*	*	*	*	*	*	*		*	*	*		2682583119	*	*	*	*	*
1	1	1	hypothetical protein	*	*	*	MBBAR_17c00210	*	*	*	*	*	*	*	*	*	*	*	*		*	*	*		*	*	*	*	*	*
3	3	1	hypothetical protein	*	*	*	MBBAR_17c00220	2618698048	*	*	*	*	*	*	*	*	*	*	*		*	*	*		2682582713	*	*	*	*	*
1	1	1	conserved protein	*	*	*	MBBAR_17c00230	*	*	*	*	*	*	*	*	*	*	*	*		*	*	*		*	*	*	*	*	*
7	7	0.104	transcriptional regulator	*	*	MBCUT_02670	MBBAR_17c00240	*	*	*	*	*	*	2620724253	*	*	*	*	*		NL43_07150	*	*		2682581208	*	*	*	Ga0053424_10234	2667997097
1	1	1	conserved protein	*	*	*	MBBAR_17c00250	*	*	*	*	*	*	*	*	*	*	*	*		*	*	*		*	*	*	*	*	*
1	1	1	transcriptional regulator	*	*	*	MBBAR_17c00260	*	*	*	*	*	*	*	*	*	*	*	*		*	*	*		*	*	*	*	*	*
1	1	1	adhesin-like protein	*	*	*	MBBAR_17c00270	*	*	*	*	*	*	*	*	*	*	*	*		*	*	*		*	*	*	*	*	*
1	1	1	putative methyltransferase	*	*	*	MBBAR_17c00280	*	*	*	*	*	*	*	*	*	*	*	*		*	*	*		*	*	*	*	*	*
8	8	1	acetyltransferase	MBFIL_03820	MBCUR_08460	MBCUT_01470	MBBAR_17c00290	2618698052	*	2595158910	*	*	*	*	*	*	*	*	*		*	*	*		2682582232	*	Ga0129133_111483	*	*	*
8	8	1	conserved protein	MBFIL_03830	MBCUR_08450	MBCUT_01460	MBBAR_17c00300	2618698051	*	2595158911	*	*	*	*	*	*	*	*	*		*	*	*		2682582231	*	Ga0129133_111482	*	*	*
5	5	1	transcriptional regulator	MBFIL_03840	*	MBCUT_01450	MBBAR_17c00310	2618698050	*	*	*	*	*	*	*	*	*	*	*		*	*	*		2682582230	*	*	*	*	*
2	2	1	transcriptional regulator	*	MBCUR_11740	*	MBBAR_17c00320	*	*	*	*	*	*	*	*	*	*	*	*		*	*	*		*	*	*	*	*	*
2	2	1	ABC-type transporter, ATPase component	*	MBCUR_11750	*	MBBAR_17c00330	*	*	*	*	*	*	*	*	*	*	*	*		*	*	*		*	*	*	*	*	*
2	2	1	ABC exporter, permease component	*	MBCUR_11760	*	MBBAR_17c00340	*	*	*	*	*	*	*	*	*	*	*	*		*	*	*		*	*	*	*	*	*
21	21	0.426	agmatinase-like protein	MBFIL_02110	*	MBCUT_18000	MBBAR_17c00350	2618698054	646532834	2595159338	2595203507	MBBTH_12950	2657040621	2620724318	640592677	MBBWO_07940	2558934741	2553938311	2540853671		*	*	*		2682582235	2655684152	Ga0129133_11432	2524160859	Ga0053424_10299	2667997245
24	24	1	translation initiation factor 5A precursor	MBFIL_02120	MBCUR_15670	MBCUT_18050	MBBAR_17c00360	2618698061	646532835	2595159339	2595203506	MBBTH_12960	2657040620	2620724319	640592678	MBBWO_07930	2558934742	2553938310	2540853670		NL43_01225	Msp_1352	MSCUN_14820		*	2655684153	Ga0129133_11431	2524160860	Ga0053424_102100	2667997246
3	3	1	histone-like transcription factor	MBFIL_14880	*	*	MBBAR_17c00370	2618698062	*	*	*	*	*	*	*	*	*	*	*		*	*	*		*	*	*	*	*	*
2	2	1	hypothetical protein	*	*	*	MBBAR_18c00010	2618698487	*	*	*	*	*	*	*	*	*	*	*		*	*	*		*	*	*	*	*	*
24	24	0.75	conserved protein	MBFIL_08220	MBCUR_11020	MBCUT_19080	MBBAR_18c00020	2618698488	646532205	2595158545	2595205845	MBBTH_05340	2657041067	2620725699	640593404	MBBWO_01690	2558934445	2553937006	2540854287		NL43_04170	Msp_0603	MSCUN_04790		*	2655683744	Ga0129133_11898	2524160235	Ga0053424_1305	2667996318
25	25	1	excinuclease ABC, subunit A	MBFIL_15980	MBCUR_08920	MBCUT_18510	MBBAR_18c00030	2618698490	646532207	2595158543	2595205847	MBBTH_05380	2657041074	2620725702	640593403	MBBWO_01700	2558934618	2553937224	2540854061		NL43_04305	Msp_0574	MSCUN_04530		2682581914	2655683745	Ga0129133_11900	2524160233	Ga0053424_1308	2667996314
25	25	1	excinuclease ABC, subunit B	MBFIL_15920	MBCUR_08870	MBCUT_18500	MBBAR_18c00040	2618698491	646532168	2595158584	2595205849	MBBTH_05390	2657041075	2620725703	640593401	MBBWO_01710	2558934617	2553937223	2540854062		NL43_04310	Msp_0573	MSCUN_04520		2682581913	2655683746	Ga0129133_11856	2524160271	Ga0053424_1309	2667996311
1	1	1	conserved protein	*	*	*	MBBAR_18c00050	*	*	*	*	*	*	*	*	*	*	*	*		*	*	*		*	*	*	*	*	*
21	21	0.857	excinuclease ABC, subunit C	*	MBCUR_19820	MBCUT_20370	MBBAR_18c00060	2618698492	646532303	2595158589	2595205073	MBBTH_04940	2657041028	2620726032	640593519	MBBWO_01130	2558934628	2553937267	2540854016		*	*	*		2682583038	2655683703	Ga0129133_11851	2524160277	Ga0053424_13520	2667996365
9	9	0.369	conserved protein	MBFIL_13010	MBCUR_19220	MBCUT_01890	MBBAR_18c00070	2618698493	646532194	2595158558	*	*	*	*	*	*	*	*	*		*	*	*		*	*	Ga0129133_11885	2524160246	*	*
5	5	1	CRISPR associated protein	MBFIL_13000	*	MBCUT_01900	MBBAR_18c00080	2618698494	*	*	*	*	*	*	*	*	*	*	*		*	*	*		2682582999	*	*	*	*	*
9	9	0.222	exodeoxyribonuclease III	MBFIL_12990	*	MBCUT_01930	MBBAR_18c00090	2618698495	646532195	2595158557	*	*	*	*	*	*	*	*	*		*	*	*		2682582998	*	Ga0129133_11886	2524160245	*	*
19	19	0.476	CRISPR/Cas system-associated protein Cas4	MBFIL_12980	*	MBCUT_01940	MBBAR_18c00100	2618698496	646532193	2595158559	2595203727	MBBTH_06460	2657039646	*	640591897	MBBWO_11150	2558934312	2553937218	2540854066		*	*	*		2682583180	2655683262	Ga0129133_11884	2524160247	*	2667996664
19	19	0.155	helicase	MBFIL_12970	MBCUR_08560	MBCUT_01950	MBBAR_18c00110	2618698497	646532192	2595158560	2595203726	MBBTH_06470	2657039645	*	640591896	MBBWO_11160	2558934311	2553937221	2540854063		*	*	*		*	2655683263	Ga0129133_11883	2524160248	*	2667996663
5	5	1	transglutaminase-like protein	*	MBCUR_10700	MBCUT_17640	MBBAR_18c00120	2618698498	*	*	*	*	*	*	*	*	*	*	*		*	*	*		2682582252	*	*	*	*	*
1	1	1	conserved protein	*	*	*	MBBAR_19c00010	*	*	*	*	*	*	*	*	*	*	*	*		*	*	*		*	*	*	*	*	*
1	1	1	adhesin-like protein	*	*	*	MBBAR_19c00020	*	*	*	*	*	*	*	*	*	*	*	*		*	*	*		*	*	*	*	*	*
3	3	1	conserved protein	*	*	MBCUT_16170	MBBAR_19c00030	2618698198	*	*	*	*	*	*	*	*	*	*	*		*	*	*		*	*	*	*	*	*
3	3	1	efflux pump	*	*	*	MBBAR_19c00040	2618698195	*	*	*	*	*	*	*	*	*	*	*		*	*	*		2682581143	*	*	*	*	*
2	2	1	conserved protein	*	*	*	MBBAR_19c00050	2618698194	*	*	*	*	*	*	*	*	*	*	*		*	*	*		*	*	*	*	*	*
5	5	1	NifX-like protein	*	MBCUR_05550	MBCUT_02770	MBBAR_19c00060	2618698193	*	*	*	*	*	*	*	*	*	*	*		*	*	*		2682582793	*	*	*	*	*
1	1	1	hypothetical protein	*	*	*	MBBAR_19c00070	*	*	*	*	*	*	*	*	*	*	*	*		*	*	*		*	*	*	*	*	*
1	1	1	conserved protein	*	*	*	MBBAR_19c00080	*	*	*	*	*	*	*	*	*	*	*	*		*	*	*		*	*	*	*	*	*
7	7	0.252	putative Fe-S oxidoreductase	*	*	MBCUT_04980	MBBAR_19c00090	2618698190	*	*	*	*	*	*	*	MBBWO_09340	2558933599	2553936907	2540854384		*	*	*		*	*	*	*	*	*
4	4	1	putative oxidoreductase	*	*	MBCUT_04970	MBBAR_19c00100	2618698188	*	*	*	*	*	*	*	*	*	*	*		*	*	*		2682582446	*	*	*	*	*
1	1	1	adhesin-like protein	*	*	*	MBBAR_20c00010	*	*	*	*	*	*	*	*	*	*	*	*		*	*	*		*	*	*	*	*	*
3	3	1	diaminopimelate dehydrogenase	*	*	*	MBBAR_20c00020	2618697086	*	*	*	*	*	*	*	*	*	*	*		*	*	*		2682582253	*	*	*	*	*
15	15	0.701	conserved protein	*	*	*	MBBAR_20c00030	2618697087	646531673	2595158729	2595204489	MBBTH_10510	2657040965	2620725881	640592293	MBBWO_04630	*	*	*		*	*	*		*	2655682823	Ga0129133_111386	2524159803	Ga0053424_13413	2667996007
5	5	1	conserved protein	MBFIL_15650	*	MBCUT_17670	MBBAR_20c00040	2618697088	*	*	*	*	*	*	*	*	*	*	*		*	*	*		2682582256	*	*	*	*	*
25	25	1	5-formaminoimidazole-4-carboxamide-1-(beta)-D-ribofuranosyl 5'-monophosphate synthetase	MBFIL_15660	MBCUR_05860	MBCUT_17680	MBBAR_20c00050	2618697089	646531671	2595158731	2595204492	MBBTH_10530	2657040967	2620725879	640592295	MBBWO_04650	2558933819	2553936713	2540854577		NL43_03965	Msp_0240	MSCUN_00670		2682582259	2655682821	Ga0129133_111388	2524159805	Ga0053424_13411	2667996005
25	25	0.88	putative phosphoesterase	MBFIL_15680	MBCUR_05850	MBCUT_17690	MBBAR_20c00070	2618697092	646531670	2595158732	2595204493	MBBTH_10540	2657040968	2620725878	640592296	MBBWO_04660	2558933820	2553936712	2540854578		NL43_05065	Msp_0365	MSCUN_14070		2682582276	2655682820	Ga0129133_111389	2524159806	Ga0053424_13410	2667996004
25	25	0.88	Um2552 methyltransferase	MBFIL_15700	MBCUR_05840	MBCUT_17700	MBBAR_20c00080	2618697093	646531669	2595158733	2595204494	MBBTH_10550	2657040969	2620725877	640592297	MBBWO_04670	2558933821	2553936711	2540854579		NL43_05070	Msp_0364	MSCUN_14060		2682582275	2655682819	Ga0129133_111390	2524159807	Ga0053424_1349	2667996003
25	25	1	replication control MCM	MBFIL_15720	MBCUR_05250	MBCUT_17720	MBBAR_20c00090	2618697094	646531667	2595158735	2595204498	MBBTH_10570	2657040971	2620725875	640592299	MBBWO_04690	2558933823	2553936709	2540854581		NL43_05080	Msp_0362	MSCUN_14040		2682582273	2655682817	Ga0129133_111392	2524159809	Ga0053424_1347	2667996001
21	21	0.139	conserved protein	MBFIL_15710	*	MBCUT_17710	MBBAR_20c00100	2618697095	646531668	2595158734	2595204495	MBBTH_10560	2657040970	2620725876	640592298	MBBWO_04680	2558933822	2553936710	2540854580		*	*	*		2682582272	2655682818	Ga0129133_111391	2524159808	Ga0053424_1348	2667996002
24	24	1	translation initiation factor 2, subunit beta	MBFIL_15730	MBCUR_05240	MBCUT_15840	MBBAR_20c00110	2618697096	646531666	2595158736	2595204499	MBBTH_10580	2657040972	2620725873	640592300	MBBWO_04700	2558933824	2553936707	2540854583		NL43_05085	Msp_0361	MSCUN_14030		*	2655682816	Ga0129133_111393	2524159810	Ga0053424_1345	2667996000
22	22	0.588	NMD3-like protein	MBFIL_15740	MBCUR_05230	MBCUT_15850	MBBAR_20c00120	2618697097	646531665	2595158737	2595204500	MBBTH_10590	2657040973	2620725872	640592301	MBBWO_04710	2558933825	2553936706	2540854584		*	*	*		2682583230	2655682815	Ga0129133_111394	2524159811	Ga0053424_1344	2667995999
25	25	1	tyrosyl-tRNA synthetase	MBFIL_15750	MBCUR_05220	MBCUT_15860	MBBAR_20c00130	2618697098	646531664	2595158738	2595204501	MBBTH_10600	2657040974	2620725871	640592302	MBBWO_04720	2558933826	2553936705	2540854585		NL43_05095	Msp_0359	MSCUN_14010		2682583226	2655682814	Ga0129133_111395	2524159812	Ga0053424_1343	2667995998
20	20	0.43	conserved protein	MBFIL_15760	MBCUR_05210	MBCUT_15870	MBBAR_20c00140	2618697099	646531663	2595158739	2595204502	MBBTH_10610	2657040975	*	640592303	MBBWO_04730	2558933827	2553936704	2540854586		*	*	*		2682582556	2655682813	Ga0129133_111396	2524159813	*	2667995997
21	21	1	thymidylate kinase	*	MBCUR_05200	MBCUT_15880	MBBAR_20c00150	2618697100	646531662	2595158740	2595204505	MBBTH_10630	2657040976	2620725869	640592309	MBBWO_04740	2558933828	2553936701	2540854589		*	*	*		2682582557	2655682811	Ga0129133_111397	2524159814	Ga0053424_1341	2667995996
22	22	1	DNA mismatch recognition protein MutS	MBFIL_15580	MBCUR_05190	MBCUT_04450	MBBAR_20c00160	2618697101	646531659	2595158743	2595204509	MBBTH_10660	2657040979	2620725860	640592313	MBBWO_04770	2558933840	2553936697	2540854594		*	*	*		2682582558	2655682808	Ga0129133_111400	2524159817	Ga0053424_1337	2667995992
1	1	1	transposase-like protein	*	*	*	MBBAR_20c00170	*	*	*	*	*	*	*	*	*	*	*	*		*	*	*		*	*	*	*	*	*
3	3	1	conserved protein	*	*	*	MBBAR_21c00020	2618697755	*	*	*	*	*	*	*	*	*	*	*		*	*	*		2682582595	*	*	*	*	*
21	22	0.699	conserved protein	*	MBCUR_16880	*	MBBAR_21c00030	2618697754	646533056	2.59516e+09	2595205685	MBBTH_14640	2657040110	2620724531	640592837	MBBWO_06480	2558933918	*	*		NL43_02980	Msp_0693	MSCUN_13310		2682582596	2655684371	Ga0129133_11216	2524161069	Ga0053424_102312	2667997422
4	4	1	conserved protein	*	*	*	MBBAR_21c00040	2618697753	*	*	*	*	*	*	*	MBBWO_06440	*	*	*		*	*	*		2682582597	*	*	*	*	*
24	24	0.25	transcriptional regulator	MBFIL_09880	MBCUR_10840	MBCUT_01640	MBBAR_21c00050	2618697752	646533060	2595158147	2595205682	MBBTH_14670	2657040107	2620724546	640592840	MBBWO_06450	2558933915	2553937591	2540854734		NL43_03640	Msp_0293	*		2682582598	2655684374	Ga0129133_11213	2524161072	Ga0053424_102327	2667997425
25	25	1	MrtC-like protein	MBFIL_02470	MBCUR_08350	MBCUT_01650	MBBAR_21c00060	2618697751	646533030	2595158123	2595205120	MBBTH_14560	2657040118	2620724523	640592829	MBBWO_06560	2558933927	2553937580	2540854723		NL43_03685	Msp_0284	MSCUN_06080		2682582623	2655684363	Ga0129133_11236	2524161047	Ga0053424_102304	2667997414
4	4	1	conserved protein	*	*	MBCUT_01660	MBBAR_21c00070	2618697750	*	*	*	*	*	*	*	*	*	*	*		*	*	*		2682582625	*	*	*	*	*
22	22	0.179	2-phosphosulfolactate phosphatase	MBFIL_00040	MBCUR_03570	MBCUT_01670	MBBAR_21c00080	2618697749	646533048	2595158138	2595205118	MBBTH_14580	2657040116	2620724525	640592831	MBBWO_06540	2558933925	2553937582	2540854725		*	*	*		2682582626	2655684365	Ga0129133_11222	2524161063	Ga0053424_102306	2667997416
22	22	1	conserved protein	MBFIL_04170	MBCUR_03580	MBCUT_01680	MBBAR_21c00090	2618697748	646533049	2595158139	2595205690	MBBTH_14590	2657040115	2620724526	640592832	MBBWO_06530	2558933924	2553937583	2540854726		*	*	*		2682583163	2655684366	Ga0129133_11221	2524161064	Ga0053424_102307	2667997417
25	25	0.92	conserved protein	MBFIL_04180	MBCUR_03590	MBCUT_01690	MBBAR_21c00100	2618697746	646533050	2595158140	2595205689	MBBTH_14600	2657040114	2620724527	640592833	MBBWO_06520	2558933923	2553937584	2540854727		NL43_03665	Msp_0288	MSCUN_06050		2682581355	2655684367	Ga0129133_11220	2524161065	Ga0053424_102308	2667997418
22	22	0.591	conserved protein	MBFIL_04190	MBCUR_03600	MBCUT_01700	MBBAR_21c00110	2618697745	646533051	2595158141	2595205688	MBBTH_14610	2657040113	2620724528	640592834	MBBWO_06510	2558933922	2553937585	2540854728		*	*	*		2682581353	2655684368	Ga0129133_11219	2524161066	Ga0053424_102309	2667997419
25	26	0.42	putative ATPase	MBFIL_09830	MBCUR_16900	MBCUT_01710	MBBAR_21c00120	2618697744	646533055	2.59516e+09	2595205686	MBBTH_14630	2657040111	2620724530	640592836	MBBWO_06490	2558933919	2553937588	2540854731		NL43_03660	Msp_0289	MSCUN_06040		2682581351	2655684370	Ga0129133_11217	2524161068	Ga0053424_102311	2667997421
23	23	0.205	FO synthase, subunit 1	MBFIL_09910	MBCUR_02330	MBCUT_01610	MBBAR_21c00130	2618697743	646533073	2595158151	2595205679	MBBTH_14700	2657040104	2620724550	640592843	MBBWO_06410	2558933912	2553937594	2540854737		NL43_03625	Msp_0296	*		*	2655684377	Ga0129133_11209	2524161079	Ga0053424_102331	2667997428
9	9	0.382	conserved protein	MBFIL_09900	MBCUR_08270	MBCUT_01620	MBBAR_21c00140	2618697742	*	*	*	*	*	*	*	*	2558933913	2553937593	2540854736		*	*	*		2682581347	*	*	*	*	*
24	24	1	GTP cyclohydrolase	MBFIL_09890	MBCUR_06330	MBCUT_01630	MBBAR_21c00150	2618697741	646533061	2595158148	2595205681	MBBTH_14680	2657040106	2620724548	640592841	MBBWO_06430	2558933914	2553937592	2540854735		NL43_03635	Msp_0294	*		2682581346	2655684375	Ga0129133_11212	2524161073	Ga0053424_102329	2667997426
24	24	0.615	putative methyltransferase	MBFIL_09920	MBCUR_02460	MBCUT_01580	MBBAR_21c00160	2618697740	646533075	2595158152	2595205678	MBBTH_14710	2657040103	2620724551	640592844	MBBWO_06400	2558933911	2553937595	2540854738		NL43_03620	Msp_0297	*		2682581344	2655684378	Ga0129133_11208	2524161081	Ga0053424_102332	2667997429
25	25	0.84	fibrillarin-like rRNA methylase	MBFIL_11740	MBCUR_01360	MBCUT_01300	MBBAR_21c00170	2618697739	646533087	2595158164	2595205663	MBBTH_14830	2657040091	2620724564	640592855	MBBWO_06300	2558933897	2553937609	2540854751		NL43_05260	Msp_1423	MSCUN_07670		2682581343	2655684390	Ga0129133_11194	2524161093	Ga0053424_102345	2667997440
19	19	0.308	NOP56-like protein	MBFIL_11750	MBCUR_01350	MBCUT_01310	MBBAR_21c00180	2618697738	646533086	2595158163	2595205664	MBBTH_14820	2657040092	*	640592854	MBBWO_06310	2558933898	2553937608	2540854750		*	*	*		*	2655684389	Ga0129133_11195	2524161092	*	2667997439
25	25	1	dihydroorotate dehydrogenase	MBFIL_11760	MBCUR_03620	MBCUT_01390	MBBAR_21c00190	2618697737	646533085	2595158162	2595205666	MBBTH_14800	2657040094	2620724560	640592852	MBBWO_06320	2558933899	2553937606	2540854749		NL43_05250	Msp_1421	MSCUN_00080		2682581284	2655684387	Ga0129133_11196	2524161091	Ga0053424_102341	2667997437
22	22	0.909	putative dihydroorotate dehydrogenase electron transfer subunit	MBFIL_11770	MBCUR_03610	MBCUT_01400	MBBAR_21c00200	2618697736	646533084	2595158161	2595205667	MBBTH_14790	2657040095	2620724559	640592851	MBBWO_06330	2558933900	2553937605	2540854748		*	*	*		2682581286	2655684386	Ga0129133_11197	2524161090	Ga0053424_102340	2667997436
22	22	0.14	putative permease	MBFIL_11780	MBCUR_02930	MBCUT_01410	MBBAR_21c00210	2618697735	646533083	2595158160	2595205668	MBBTH_14780	2657040096	2620724558	640592850	MBBWO_06340	2558933901	2553937604	2540854747		*	*	*		2682581287	2655684385	Ga0129133_11198	2524161089	Ga0053424_102339	2667997435
25	25	0.195	DNA polymerase	MBFIL_01870	MBCUR_02920	MBCUT_01420	MBBAR_21c00220	2618697734	646533082	2595158159	2595205669	MBBTH_14770	2657040097	2620724557	640592849	MBBWO_06350	2558933902	2553937603	2540854746		NL43_06845	Msp_1507	MSCUN_07890		2682581288	2655684384	Ga0129133_11199	2524161088	Ga0053424_102338	2667997434
3	3	1	putative transporter protein	*	*	*	MBBAR_21c00230	2618697732	*	*	*	*	*	*	*	*	*	*	*		*	*	*		2682581296	*	*	*	*	*
23	23	0.472	sulfopyruvate decarboxylase, beta subunit	MBFIL_11800	MBCUR_15300	MBCUT_01520	MBBAR_21c00240	2618697731	*	2595159269	2595205697	MBBTH_06800	2657039813	2620726079	640591863	MBBWO_11430	2558934525	2553937392	2540853899		NL43_03720	Msp_0277	MSCUN_06150		2682582762	2655683310	Ga0129133_11753	*	Ga0053424_13567	2667996632
23	23	1	sulfopyruvate decarboxylase, alpha subunit	MBFIL_11810	MBCUR_15280	MBCUT_01530	MBBAR_21c00250	2618697729	*	2595159268	2595205698	MBBTH_06810	2657039814	2620726080	640591862	MBBWO_11420	2558934526	2553937391	2540853900		NL43_03715	Msp_0278	MSCUN_06140		2682582764	2655683311	Ga0129133_11754	*	Ga0053424_13568	2667996631
25	25	1	sulfolactate dehydrogenase	MBFIL_02730	MBCUR_02900	MBCUT_01540	MBBAR_21c00260	2618697728	646533079	2595158156	2595205671	MBBTH_14750	2657040099	2620724555	640592848	MBBWO_06360	2558933907	2553937599	2540854742		NL43_03710	Msp_0279	MSCUN_06130		2682582765	2655684382	Ga0129133_11204	2524161085	Ga0053424_102336	2667997433
25	25	1	phosphoribosylformylglycinamidine cyclo-ligase	MBFIL_02720	MBCUR_02890	MBCUT_01550	MBBAR_21c00270	2618697727	646533078	2595158155	2595205672	MBBTH_14740	2657040100	2620724554	640592847	MBBWO_06370	2558933908	2553937598	2540854741		NL43_03705	Msp_0280	MSCUN_06120		2682583198	2655684381	Ga0129133_11205	2524161084	Ga0053424_102335	2667997432
25	25	1	putative RNAse	MBFIL_02710	MBCUR_02880	MBCUT_01560	MBBAR_21c00280	2618697726	646533077	2595158154	2595205673	MBBTH_14730	2657040101	2620724553	640592846	MBBWO_06380	2558933909	2553937597	2540854740		NL43_03700	Msp_0281	MSCUN_06110		2682582467	2655684380	Ga0129133_11206	2524161083	Ga0053424_102334	2667997431
25	25	0.92	proteasome, subunit beta	MBFIL_02700	MBCUR_02870	MBCUT_01570	MBBAR_21c00290	2618697724	646533076	2595158153	2595205674	MBBTH_14720	2657040102	2620724552	640592845	MBBWO_06390	2558933910	2553937596	2540854739		NL43_03695	Msp_0282	MSCUN_06100		2682582468	2655684379	Ga0129133_11207	2524161082	Ga0053424_102333	2667997430
19	19	0.231	phosphopantothenate-cysteine ligase/ phosphopantothenoylcysteine decarboxylase	*	MBCUR_01370	MBCUT_01290	MBBAR_21c00300	*	646533088	2595158165	2595205662	MBBTH_14880	2657040090	2620724565	640592856	MBBWO_06290	2558933896	2553937610	2540854752		*	*	*		*	2655684391	Ga0129133_11193	2524161094	Ga0053424_102346	2667997441
4	4	1	conserved protein	*	*	MBCUT_01280	MBBAR_21c00310	2618697722	*	*	*	*	*	*	*	*	*	*	*		*	*	*		2682582657	*	*	*	*	*
4	4	1	conserved protein	*	*	MBCUT_01270	MBBAR_21c00320	2618697721	*	*	*	*	*	*	*	*	*	*	*		*	*	*		2682582658	*	*	*	*	*
24	24	0.153	prephenate dehydratase	MBFIL_11700	MBCUR_01400	MBCUT_01260	MBBAR_21c00330	2618697720	646533091	2595158167	2595205658	MBBTH_14920	2657040086	2620724570	640592860	MBBWO_06250	2558933892	2553937614	2540854756		NL43_05280	Msp_1427	MSCUN_07630		*	2655684395	Ga0129133_11190	2524161097	Ga0053424_102351	2667997445
22	22	0.584	conserved protein	MBFIL_11680	MBCUR_01440	MBCUT_01250	MBBAR_21c00340	2618697718	646533092	2595158168	2595205657	MBBTH_14930	2657040085	2620724571	640592861	MBBWO_06240	2558933891	2553937615	2540854757		*	*	*		2682582442	2655684396	Ga0129133_11189	2524161098	Ga0053424_102352	2667997446
22	22	0.909	conserved protein	MBFIL_11670	MBCUR_01450	MBCUT_01240	MBBAR_21c00350	2618697717	646533093	2595158169	2595205656	MBBTH_14940	2657040084	2620724572	640592862	MBBWO_06230	2558933890	2553937616	2540854758		*	*	*		2682582443	2655684397	Ga0129133_11188	2524161099	Ga0053424_102353	2667997447
18	18	0.111	7-cyano-7-deazaguanosine biosynthesis protein QueE	MBFIL_11660	MBCUR_01460	MBCUT_01230	MBBAR_21c00360	2618697716	*	*	2595205655	MBBTH_14950	2657040083	2620724573	640592863	MBBWO_06220	2558933889	2553937617	2540854759		*	*	*		2682583195	2655684398	*	*	Ga0053424_102354	2667997448
5	5	1	6-pyruvoyl-tetrahydropterin synthase	MBFIL_11650	*	MBCUT_01220	MBBAR_21c00370	2618697715	*	*	*	*	*	*	*	*	*	*	*		*	*	*		2682583194	*	*	*	*	*
20	20	0.38	conserved protein	MBFIL_11640	MBCUR_02980	MBCUT_01210	MBBAR_21c00380	2618697714	*	*	2595205653	MBBTH_14970	2657040081	2620724575	640592865	MBBWO_06200	2558933887	2553937619	2540854761		NL43_05310	Msp_1433	MSCUN_07570		*	2655684400	*	*	Ga0053424_102356	2667997450
21	21	1	conserved protein	MBFIL_11630	MBCUR_04690	MBCUT_17960	MBBAR_21c00390	*	646533094	2595158170	2595205651	MBBTH_14990	2657040080	2620724580	640592866	MBBWO_06190	2558933886	2553937620	2540854762		*	*	*		2682582661	2655684401	Ga0129133_11187	2524161100	Ga0053424_1033	2667997451
6	6	1	homoserine dehydrogenase	MBFIL_05820	MBCUR_04680	MBCUT_17970	MBBAR_21c00400	2618697711	*	*	*	*	*	*	*	*	*	*	*		*	*	*		2682582659	*	*	*	*	*
1	1	1	adhesin-like protein	*	*	*	MBBAR_22c00010	*	*	*	*	*	*	*	*	*	*	*	*		*	*	*		*	*	*	*	*	*
5	5	0.4	conserved protein	*	*	*	MBBAR_22c00020	2618698708	*	*	*	*	*	*	640592308	*	2558933553	*	*		*	*	*		2682581088	*	*	*	*	*
24	24	1	chorismate synthase	MBFIL_10420	MBCUR_09430	*	MBBAR_22c00030	2618698706	646532643	2595159702	2595205781	MBBTH_02730	2657041162	2620725822	640593294	MBBWO_09500	2558933588	2553936919	2540854372		NL43_04290	Msp_0579	MSCUN_04560		2682581089	2655683913	Ga0129133_11586	2524160385	Ga0053424_13194	2667996949
7	7	0.572	putative mRNA degradation ribonuclease J1/J2	*	*	MBCUT_15220	MBBAR_22c00040	2618698705	*	*	*	*	*	*	*	*	2558934453	2553937037	2540854248		*	*	*		2682582685	*	*	*	*	*
5	5	1	putative ribonuclease	*	MBCUR_07730	MBCUT_16080	MBBAR_22c00050	2618698704	*	*	*	*	*	*	*	*	*	*	*		*	*	*		2682582687	*	*	*	*	*
6	7	0.215	putative transcriptional regulator	MBFIL_13480	MBCUR_08580	MBCUT_19830	MBBAR_22c00060	2.6187e+09	*	*	*	*	2657039422	*	*	*	*	*	*		*	*	*		*	*	*	*	*	*
3	3	1	conserved protein	*	*	*	MBBAR_22c00070	2618698694	*	*	*	*	2657039423	*	*	*	*	*	*		*	*	*		*	*	*	*	*	*
1	1	1	hypothetical protein	*	*	*	MBBAR_22c00080	*	*	*	*	*	*	*	*	*	*	*	*		*	*	*		*	*	*	*	*	*
10	10	0.6	endonuclease III-like protein	MBFIL_10410	MBCUR_17560	*	MBBAR_22c00090	2618698693	*	*	*	*	*	*	640593295	MBBWO_09510	2558933587	2553936920	2540854371		*	*	*		*	2655683912	*	*	*	*
22	22	1	delta-aminolevulinic acid dehydratase	MBFIL_10400	MBCUR_09440	*	MBBAR_22c00100	2618698692	646532642	2595159703	2595205782	MBBTH_02710	2657041158	*	640593296	MBBWO_09520	2558933586	2553936921	2540854370		NL43_04805	Msp_0416	MSCUN_14630		2682582535	2655683911	Ga0129133_11587	2524160386	*	2667996948
21	21	1	triphosphoribosyl-dephospho-CoA synthetase	MBFIL_10380	MBCUR_09480	*	MBBAR_22c00110	2618698691	646532641	2595159704	2595205783	MBBTH_02700	2657041157	2620725818	640593297	MBBWO_09530	2558933585	2553936922	2540854369		*	*	*		2682582536	2655683910	Ga0129133_11588	2524160387	Ga0053424_13190	2667996947
4	4	1	homoserine acetyltransferase	*	MBCUR_15930	*	MBBAR_22c00120	2618698690	*	*	*	*	*	*	*	*	*	*	*		*	*	*		2682582537	*	*	*	*	*
25	25	0.12	phenylalanyl-tRNA synthetase, subunit alpha	MBFIL_10370	MBCUR_09490	MBCUT_09690	MBBAR_22c00130	2618698689	646532640	2595159705	2595205787	MBBTH_02630	2657041155	2620725815	640593298	MBBWO_09540	2558933581	2553936945	2540854346		NL43_04795	Msp_0429	MSCUN_14650		2682582709	2655683909	Ga0129133_11589	2524160388	Ga0053424_13187	2667996946
22	22	0.178	conserved protein	MBFIL_10360	MBCUR_09510	MBCUT_09700	MBBAR_22c00140	2618698688	646532116	2595159153	2595205818	MBBTH_08980	2657039394	2620726454	640592153	MBBWO_02960	2558934372	2553937092	2540854190		*	*	*		2682582710	2655682975	Ga0129133_111058	2524160132	Ga0053424_15317	2667996178
6	6	1	conserved protein	MBFIL_10350	MBCUR_09520	MBCUT_09710	MBBAR_22c00150	2618698687	*	*	*	*	*	*	*	*	*	*	*		*	*	*		2682582711	*	*	*	*	*
24	24	1	nickel responsive transcriptional regulator	MBFIL_10340	MBCUR_09530	MBCUT_09720	MBBAR_22c00160	2618698686	646532118	2595159152	2595205817	MBBTH_08970	2657039395	2620726453	640592152	MBBWO_02940	2558934370	2553937095	2540854186		NL43_01860	Msp_1218	MSCUN_05030		*	2655682976	Ga0129133_111057	2524160134	Ga0053424_15316	2667996179
2	2	1	putative RNA methylase	*	*	*	MBBAR_22c00170	2618698685	*	*	*	*	*	*	*	*	*	*	*		*	*	*		*	*	*	*	*	*
3	3	1	hydrogenase maturation protease	*	*	*	MBBAR_22c00180	2618698684	*	*	*	*	*	*	*	*	*	*	*		*	*	*		2682581513	*	*	*	*	*
1	1	1	conserved protein	*	*	*	MBBAR_22c00190	*	*	*	*	*	*	*	*	*	*	*	*		*	*	*		*	*	*	*	*	*
25	25	0.745	putative UDP-N-acetylmuramyl pentapeptide phosphotransferase	MBFIL_10300	MBCUR_09600	MBCUT_09760	MBBAR_22c00200	2618698680	646532122	2595159017	2595205813	MBBTH_08930	2657039399	2620726447	640592148	MBBWO_02900	2558934186	2553937100	2540854180		NL43_01880	Msp_1214	MSCUN_05070		2682581509	2655682980	Ga0129133_111053	2524160138	Ga0053424_15310	2667996183
21	21	0.14	MurE-like protein	MBFIL_10290	MBCUR_09610	MBCUT_09770	MBBAR_22c00210	2618698679	646532123	2595159016	2595205812	MBBTH_08920	2657039400	2620726446	640592147	MBBWO_02890	2558934187	2553937101	2540854179		*	*	*		*	2655682981	Ga0129133_111052	2524160139	Ga0053424_1539	2667996184
25	25	1	conserved protein	MBFIL_10280	MBCUR_09620	MBCUT_09780	MBBAR_22c00220	2618698677	646532533	2595158781	2595205811	MBBTH_08910	2657039401	2620726445	640592146	MBBWO_02880	2558934188	2553937102	2540854178		NL43_01900	Msp_1210	MSCUN_05110		2682581506	2655682982	Ga0129133_11679	2524160464	Ga0053424_1538	2667996185
25	25	0.778	conserved protein	MBFIL_10270	MBCUR_09630	MBCUT_09790	MBBAR_22c00230	2618698676	646532532	2595158782	2595205810	MBBTH_08900	2657039402	2620726444	640592145	MBBWO_02870	2558934189	2553937103	2540854177		NL43_01905	Msp_1209	MSCUN_05120		2682581505	2655682983	Ga0129133_11680	2524160463	Ga0053424_1537	2667996186
21	21	0.857	conserved protein	MBFIL_10260	MBCUR_09640	MBCUT_09800	MBBAR_22c00240	2618698675	646532531	2595158783	2595205809	MBBTH_08890	2657039403	2620726443	640592144	MBBWO_02860	2558934190	2553937104	2540854176		*	*	*		*	2655682984	Ga0129133_11681	2524160462	Ga0053424_1536	2667996187
21	21	0.43	transcriptional regulator	MBFIL_10250	MBCUR_07630	MBCUT_09810	MBBAR_22c00250	2618698674	646532530	2595158784	2595205808	MBBTH_08880	2657039404	2620726442	640592143	MBBWO_02850	2558934191	2553937105	2540854175		*	*	*		*	2655682985	Ga0129133_11682	2524160461	Ga0053424_1535	2667996188
25	25	1	proteasome-activating nucleotidase	MBFIL_10240	MBCUR_07640	MBCUT_09820	MBBAR_22c00260	2618698673	646532529	2595158785	2595205803	MBBTH_08870	2657039405	2620726441	640592142	MBBWO_02840	2558934192	2553937106	2540854174		NL43_01920	Msp_1206	MSCUN_05150		2682583199	2655682986	Ga0129133_11683	2524160460	Ga0053424_1534	2667996189
20	20	0.118	conserved protein	MBFIL_11840	MBCUR_15310	MBCUT_09830	MBBAR_22c00270	2618698671	*	2595159267	2595203703	MBBTH_06710	2657039806	2620726072	640591870	MBBWO_11500	2558934517	2553937399	2540853892		*	*	*		2682581771	2655683300	Ga0129133_11755	*	Ga0053424_13560	2667996640
1	1	1	adhesin-like protein	*	*	*	MBBAR_22c00280	*	*	*	*	*	*	*	*	*	*	*	*		*	*	*		*	*	*	*	*	*
4	4	0.5	transcriptional regulator	*	*	MBCUT_04930	MBBAR_23c00010	2618697011	*	*	*	*	*	*	*	*	*	*	*		*	*	*		2682582066	*	*	*	*	*
3	3	1	transcriptional regulator	*	*	*	MBBAR_23c00020	2618697010	*	*	*	*	*	*	*	*	*	*	*		*	*	*		2682582064	*	*	*	*	*
25	25	1	glycyl-tRNA synthetase	MBFIL_12660	MBCUR_11620	MBCUT_04910	MBBAR_23c00030	2618697008	646531727	2595158695	2595204394	MBBTH_09490	2657039344	2620725981	640592191	MBBWO_08060	2558933795	2553936752	2540854537		NL43_02670	Msp_1049	MSCUN_15690		2682582063	2655682918	Ga0129133_111354	2524159776	Ga0053424_134113	2667996124
24	24	1	dCTP deaminase	MBFIL_12650	MBCUR_11610	MBCUT_04900	MBBAR_23c00040	2618697007	646531728	2595158694	2595204393	MBBTH_09480	2657039345	2620725982	640592190	MBBWO_08070	2558933794	2553936753	2540854536		NL43_02675	Msp_1048	MSCUN_15700		2682582062	2655682919	Ga0129133_111353	*	Ga0053424_134114	2667996125
24	24	0.708	rRNA methylase	MBFIL_12640	MBCUR_11600	MBCUT_04890	MBBAR_23c00050	2618697005	646531730	2595158692	2595204391	MBBTH_09460	2657039347	2620725984	640592182	MBBWO_08090	2558933793	2553936754	2540854535		NL43_02680	Msp_1047	MSCUN_15710		*	2655682921	Ga0129133_111351	2524159774	Ga0053424_134116	2667996127
23	23	0.37	thiol:fumarate reductase, subunit B	MBFIL_12630	MBCUR_11590	MBCUT_04880	MBBAR_23c00060	*	646531731	2595158691	2595204390	MBBTH_09450	2657039348	2620725985	640592181	MBBWO_08100	2558933792	2553936755	2540854534		NL43_02695	Msp_1044	MSCUN_15740		*	2655682922	Ga0129133_111350	2524159773	Ga0053424_134117	2667996128
25	25	0.728	indolepyruvate:ferredoxin oxidoreductase, subunit alpha	MBFIL_12620	MBCUR_11580	MBCUT_04870	MBBAR_23c00070	2618697002	646531732	2595158690	2595204389	MBBTH_09440	2657039350	2620725986	640592180	MBBWO_08110	2558933791	2553936756	2540854533		NL43_02700	Msp_1043	MSCUN_08950		2682582003	2655682923	Ga0129133_111349	2524159772	Ga0053424_134118	2667996129
25	25	0.612	indolepyruvate:ferredoxin oxidoreductase, subunit beta	MBFIL_12610	MBCUR_11570	MBCUT_04860	MBBAR_23c00080	2618697001	646531733	2595158689	2595204388	MBBTH_09430	2657039351	2620725987	640592179	MBBWO_08120	2558933790	2553936757	2540854532		NL43_02705	Msp_1042	MSCUN_08940		2682582002	2655682924	Ga0129133_111348	2524159771	Ga0053424_134119	2667996130
22	22	0.149	conserved protein	MBFIL_12600	MBCUR_17370	MBCUT_04850	MBBAR_23c00090	2618697000	646532883	2595158235	2595204387	MBBTH_09420	2657039352	2620725988	640592178	MBBWO_08130	2558933789	2553936758	2540854531		*	*	*		2682582001	2655682925	Ga0129133_11378	2524160911	Ga0053424_134120	2667996131
25	28	0.147	conserved protein	MBFIL_15590	MBCUR_05180	MBCUT_04840	MBBAR_23c00100	2618696999	646532881	2595158233	2595204386	MBBTH_09410	2657039353	2620725989	640592176	MBBWO_08160	2558933787	2553936760	2540854529		NL43_02710,NL43_07310	Msp_1041,Msp_1008	MSCUN_08930,MSCUN_02970		2682581999	2655682926	Ga0129133_11380	2524160910	Ga0053424_134121	2667996133
25	25	0.656	coenzyme F390 synthetase	MBFIL_15600	MBCUR_05170	MBCUT_04830	MBBAR_23c00110	2618696998	646532880	2595158232	2595204385	MBBTH_09400	2657039354	2620725990	640592175	MBBWO_08170	2558933786	2553936761	2540854528		NL43_07305	Msp_1009	MSCUN_02980		2682581998	2655682927	Ga0129133_11381	2524160909	Ga0053424_134122	2667996134
1	1	1	hypothetical protein	*	*	*	MBBAR_23c00120	*	*	*	*	*	*	*	*	*	*	*	*		*	*	*		*	*	*	*	*	*
25	25	1	sodium/solute symporter	MBFIL_15610	MBCUR_05800	MBCUT_09090	MBBAR_23c00130	2618696997	646532879	2595158231	2595204384	MBBTH_09390	2657039356	2620725991	640592174	MBBWO_08180	2558933785	2553936762	2540854527		NL43_01010	Msp_0148	MSCUN_11420		2682582214	2655682928	Ga0129133_11382	2524160908	Ga0053424_134123	2667996135
12	12	0.5	conserved protein	*	MBCUR_05790	MBCUT_09080	MBBAR_23c00140	2618696995	646532878	*	*	MBBTH_09380	2657039357	*	*	MBBWO_08190	*	2553936763	2540854526		*	*	*		2682582213	2655682929	*	*	*	*
16	16	0.133	conserved protein	*	MBCUR_05780	*	MBBAR_23c00150	*	*	2595158230	2595203592	MBBTH_12070	2657040710	2620724257	640592621	MBBWO_08220	2558933784	2553936766	2540854525		*	*	*		*	2655684075	Ga0129133_11383	*	Ga0053424_10238	2667997100
25	25	1	orotate phosphoribosyltransferase	MBFIL_15630	MBCUR_05770	MBCUT_09060	MBBAR_23c00160	2618696993	646532876	2595158229	2595203593	MBBTH_12060	2657040711	2620724256	640592620	MBBWO_08230	2558933783	2553936767	2540854524		NL43_02730	Msp_1036	MSCUN_08750		2682582211	2655684074	Ga0129133_11384	2524160906	Ga0053424_10237	2667997099
21	21	0.712	molybdenum cofactor biosynthesis protein B	MBFIL_18940	MBCUR_05760	MBCUT_09040	MBBAR_23c00170	2618696990	646532875	2595158228	2595203594	MBBTH_12050	2657040712	2620724254	640592619	MBBWO_08240	2558933782	2553936768	2540854523		*	*	*		*	2655684072	Ga0129133_11385	2524160905	Ga0053424_10235	2667997098
22	22	1	conserved protein	MBFIL_18950	MBCUR_18600	MBCUT_09030	MBBAR_23c00180	2618696989	646532874	2595158227	2595203598	MBBTH_12010	2657040716	2620724250	640592615	MBBWO_08280	2558933781	2553936769	2540854522		*	*	*		2682582925	2655684068	Ga0129133_11386	2524160904	Ga0053424_10231	2667997094
7	7	0.104	conserved protein	*	*	*	MBBAR_23c00190	2618696988	646532873	2595158226	*	*	*	*	*	*	*	*	*		*	*	*		2682582924	*	Ga0129133_11387	2524160903	*	*
25	25	0.92	SelD-like protein	MBFIL_18970	MBCUR_05740	MBCUT_09000	MBBAR_23c00200	2618696987	646532871	2595158225	2595203600	MBBTH_11990	2657040718	2620724248	640592613	MBBWO_08300	2558933779	2553936771	2540854520		NL43_02750	Msp_1032	MSCUN_08790		2682581893	2655684066	Ga0129133_11388	2524160902	Ga0053424_10229	2667997092
22	22	1	conserved protein	MBFIL_18980	MBCUR_05730	MBCUT_08990	MBBAR_23c00210	2618696986	646532867	2595158221	2595203602	MBBTH_11950	2657040721	2620724246	640592612	MBBWO_08310	2558933778	2553936772	2540854519		*	*	*		2682581894	2655684065	Ga0129133_11392	2524160893	Ga0053424_10227	2667997089
25	25	0.558	conserved protein	MBFIL_18990	MBCUR_05720	MBCUT_08980	MBBAR_23c00220	2618696985	646532866	2595158220	2595203603	MBBTH_11940	2657040722	2620724245	640592611	MBBWO_08320	2558933777	2553936773	2540854518		NL43_02760	Msp_1029	MSCUN_08810		2682581895	2655684064	Ga0129133_11393	2524160892	Ga0053424_10226	2667997088
25	25	0.88	conserved protein	MBFIL_19000	MBCUR_05680	MBCUT_08970	MBBAR_23c00230	2618696984	646532865	2595158219	2595203604	MBBTH_11930	2657040723	2620724244	640592610	MBBWO_08330	2558933776	2553936774	2540854517		NL43_02765	Msp_1027	MSCUN_08830		2682581896	2655684063	Ga0129133_11394	2524160891	Ga0053424_10225	2667997087
24	24	1	conserved protein	MBFIL_19010	MBCUR_05670	MBCUT_08960	MBBAR_23c00240	2618696983	646532864	2595158218	2595203605	MBBTH_11920	2657040724	2620724243	640592609	MBBWO_08340	2558933775	2553936775	2540854516		NL43_02770	Msp_1026	MSCUN_08840		*	2655684062	Ga0129133_11395	2524160890	Ga0053424_10224	2667997086
22	22	0.818	conserved protein	MBFIL_19020	MBCUR_05660	MBCUT_08850	MBBAR_23c00250	2618696982	646532863	2595158217	2595203606	MBBTH_11910	2657040725	2620724242	640592608	MBBWO_08350	2558933774	2553936776	2540854515		*	*	*		2682581900	2655684061	Ga0129133_11396	2524160889	Ga0053424_10223	2667997085
24	24	1	conserved protein	MBFIL_03200	MBCUR_05650	MBCUT_08840	MBBAR_23c00260	2618696981	646532862	2595158216	2595203607	MBBTH_11900	2657040726	2620724241	640592607	MBBWO_08360	2558933773	2553936777	2540854514		NL43_02780	Msp_1024	MSCUN_08860		*	2655684060	Ga0129133_11397	2524160888	Ga0053424_10222	2667997084
1	1	1	adhesin-like protein	*	*	*	MBBAR_23c00270	*	*	*	*	*	*	*	*	*	*	*	*		*	*	*		*	*	*	*	*	*
25	25	1	conserved protein	MBFIL_15880	MBCUR_09060	MBCUT_19000	MBBAR_24c00010	2618697382	646531251	2595159128	2595205321	MBBTH_17230	2657039983	2620724683	640592971	MBBWO_05300	2558933342	2553937914	2540853334		NL43_03910	Msp_0225	MSCUN_08970		2682581121	2655682454	Ga0129133_111669	2524160560	Ga0053424_103106	2667997549
1	1	1	tRNA pseudouridine synthase	*	*	*	MBBAR_24c00020	*	*	*	*	*	*	*	*	*	*	*	*		*	*	*		*	*	*	*	*	*
3	3	1	conserved protein	*	*	*	MBBAR_24c00040	2618697385	*	*	*	*	*	*	*	*	*	*	*		*	*	*		2682581117	*	*	*	*	*
25	25	0.92	hydrogenase maturation factor	MBFIL_02460	MBCUR_09190	MBCUT_18960	MBBAR_24c00050	2618697386	646531238	2595159121	2595204603	MBBTH_17280	2657039979	2620724691	640592975	MBBWO_05260	2558933321	2553937910	2540853330		NL43_06805	Msp_1511	MSCUN_07760		2682581115	2655682449	Ga0129133_11125	2524160550	Ga0053424_103114	2667997555
25	25	1	conserved protein	MBFIL_03460	MBCUR_07860	MBCUT_07820	MBBAR_24c00060	2618697387	646531229	2595159111	2595204601	MBBTH_17300	2657039977	2620724693	640592977	MBBWO_05240	2558933319	2553937908	2540853328		NL43_05460	Msp_1461	MSCUN_07290		2682581114	2655682447	Ga0129133_11115	2524160540	Ga0053424_103116	2667997557
25	25	0.263	imidazole glycerol phosphate synthase, subunit H	MBFIL_09000	MBCUR_10810	MBCUT_07810	MBBAR_24c00070	2618697388	646531230	2595159112	2595204602	MBBTH_17290	2657039978	2620724692	640592976	MBBWO_05250	2558933320	2553937909	2540853329		NL43_06800	Msp_1510	MSCUN_07750		2682581113	2655682448	Ga0129133_11116	2524160541	Ga0053424_103115	2667997556
2	2	1	hypothetical protein	*	*	*	MBBAR_24c00080	2618697389	*	*	*	*	*	*	*	*	*	*	*		*	*	*		*	*	*	*	*	*
6	6	1	catalase	MBFIL_15120	MBCUR_18270	MBCUT_07860	MBBAR_24c00090	2618697390	*	*	*	*	*	*	*	*	*	*	*		*	*	*		2682581111	*	*	*	*	*
6	6	0.333	conserved protein	MBFIL_15170	MBCUR_18260	MBCUT_07850	MBBAR_24c00100	2618697391	*	*	*	*	*	*	*	*	*	*	*		*	*	*		2682581110	*	*	*	*	*
6	6	1	conserved protein	MBFIL_15180	MBCUR_01110	MBCUT_07840	MBBAR_24c00110	2618697392	*	*	*	*	*	*	*	*	*	*	*		*	*	*		2682581109	*	*	*	*	*
3	3	1	acetyltransferase	*	*	*	MBBAR_24c00120	2618697393	*	*	*	*	*	*	*	*	*	*	*		*	*	*		2682581108	*	*	*	*	*
25	25	1	Ygr210-like GTPase	MBFIL_04570	MBCUR_07700	MBCUT_07870	MBBAR_24c00130	2618697394	646531228	2595159110	2595204591	MBBTH_17390	2657039968	2620724696	640592981	MBBWO_05230	2558933318	2553937907	2540853327		NL43_05470	Msp_1463	MSCUN_07270		2682581107	2655682441	Ga0129133_11114	2524160539	Ga0053424_103119	2667997563
1	1	1	hypothetical protein	*	*	*	MBBAR_24c00140	*	*	*	*	*	*	*	*	*	*	*	*		*	*	*		*	*	*	*	*	*
3	3	1	hypothetical protein	*	*	*	MBBAR_24c00150	2618697396	*	*	*	*	*	*	*	*	*	*	*		*	*	*		2682582103	*	*	*	*	*
4	4	1	conserved protein	*	*	MBCUT_00070	MBBAR_24c00160	2618697397	*	*	*	*	*	*	*	*	*	*	*		*	*	*		2682582102	*	*	*	*	*
11	14	0.387	conserved protein	*	*	*	MBBAR_24c00170	2618697399	646531445,646531095,646531273	*	2595205553	MBBTH_19870,MBBTH_05750	*	*	*	*	2558933316	2553937905	2540853325		*	*	*		2682582101	2655683647	*	*	*	2667996283
15	15	1	precorrin-6Y methylase	MBFIL_11540	MBCUR_09200	MBCUT_07880	MBBAR_24c00180	2618697400	*	*	2595204588	MBBTH_17450	2657039963	*	640592984	MBBWO_05200	2558933315	2553937904	2540853324		*	*	*		*	2655682435	*	*	*	2667997566
25	25	1	leucyl-tRNA synthetase	MBFIL_09170	MBCUR_02990	MBCUT_07930	MBBAR_24c00190	2618697401	646533185	2595159350	2595204580	MBBTH_17610	2657039958	2620724708	640592989	MBBWO_05140	2558933314	2553937898	2540853320		NL43_07540	Msp_0171	MSCUN_11160		2682582580	2655682423	Ga0129133_111696	2524161178	Ga0053424_103131	2667997575
5	5	1	CutA-like protein	MBFIL_16010	*	MBCUT_07920	MBBAR_24c00200	2618697402	*	*	*	*	*	*	*	*	*	*	*		*	*	*		2682582359	*	*	*	*	*
18	18	0.533	NAD synthetase	MBFIL_11560	MBCUR_09220	MBCUT_07910	MBBAR_24c00210	2618697403	*	*	2595204581	MBBTH_17600	2657039959	2620724707	640592988	MBBWO_05150	2558933313	2553937899	2540853321		*	*	*		2682582357	2655682424	*	*	Ga0053424_103130	2667997574
25	25	1	anion-transporting ATPase	MBFIL_11550	MBCUR_09210	MBCUT_07900	MBBAR_24c00220	2618697405	646533178	2595159540	2595204585	MBBTH_17480	2657039960	2620724706	640592987	MBBWO_05160	2558933311	2553937901	2540853323		NL43_07530	Msp_0169	MSCUN_11140		2682582356	2655682433	Ga0129133_111695	2524161177	Ga0053424_103129	2667997569
4	4	1	conserved protein	*	*	MBCUT_07890	MBBAR_24c00230	2618697406	*	*	*	*	*	*	*	*	*	*	*		*	*	*		2682582355	*	*	*	*	*
3	3	1	transcriptional regulator	*	*	*	MBBAR_24c00240	2618697407	*	*	*	*	*	*	*	*	*	*	*		*	*	*		2682582478	*	*	*	*	*
1	1	1	adhesin-like protein	*	*	*	MBBAR_25c00010	*	*	*	*	*	*	*	*	*	*	*	*		*	*	*		*	*	*	*	*	*
1	1	1	transposase-like protein	*	*	*	MBBAR_25c00020	*	*	*	*	*	*	*	*	*	*	*	*		*	*	*		*	*	*	*	*	*
1	1	1	hypothetical protein	*	*	*	MBBAR_25c00030	*	*	*	*	*	*	*	*	*	*	*	*		*	*	*		*	*	*	*	*	*
1	1	1	transposase-like protein	*	*	*	MBBAR_25c00040	*	*	*	*	*	*	*	*	*	*	*	*		*	*	*		*	*	*	*	*	*
25	25	0.84	putative UDP-glucose 4-epimerase	MBFIL_03710	MBCUR_13960	MBCUT_05070	MBBAR_25c00050	2618698324	646532552	2595158764	2595205066	MBBTH_04870	2657041021	2620726046	640593526	MBBWO_01060	2558934800	2553937355	2540853931		NL43_02475	Msp_1088	MSCUN_15330		2682581969	2655683696	Ga0129133_11662	2524160482	Ga0053424_13534	2667996372
20	21	0.142	aquaporin	MBFIL_03700	MBCUR_12190	MBCUT_17200,MBCUT_17210	MBBAR_25c00060	2618698323	646532450	2595159069	2595204183	MBBTH_05350	2657041070	2620725700	640592893	*	2558934358	2553937155	2540854126		*	*	*		*	2655683352	Ga0129133_11780	2524161231	Ga0053424_1306	2667996317
19	19	1	conserved protein	*	*	MBCUT_17220	MBBAR_25c00070	2618698322	646532451	2595159068	2595204184	MBBTH_05360	2657041071	2620725701	640592894	*	2558934359	2553937154	2540854127		*	*	*		2682581544	2655683351	Ga0129133_11779	2524161232	Ga0053424_1307	2667996316
1	1	1	hypothetical protein	*	*	*	MBBAR_25c00080	*	*	*	*	*	*	*	*	*	*	*	*		*	*	*		*	*	*	*	*	*
25	26	0.384	dehydrogenase	MBFIL_03690	MBCUR_12180	MBCUT_17250	MBBAR_25c00090	2618698320	646532553	2595158763	2595205067	MBBTH_04880	2657041022	2620726045	640593525	MBBWO_01070	2558934799	2553937360	2540853930		NL43_02610	Msp_1062	MSCUN_15600		2682582540	2655683697	Ga0129133_11661	2.52416e+09	Ga0053424_13533	2667996371
22	22	1	ferredoxin	MBFIL_03680	MBCUR_12170	MBCUT_17260	MBBAR_25c00100	2618698319	646532554	2595158762	2595205068	MBBTH_04890	2657041023	2620726044	640593524	MBBWO_01080	2558934798	2553937361	2540853929		*	*	*		2682582538	2655683698	Ga0129133_11660	2524160484	Ga0053424_13532	2667996370
22	33	0.12	putative ABC-type oligopeptide transporter, ATPase component	*	*	*	MBBAR_25c00110	2618698318	6.46533e+08	2.59516e+09	2.5952e+09	MBBTH_12570,MBBTH_12510	2.65704e+09	2.62072e+09	640592088	MBBWO_02320	2558934102	2553938324	2.54085e+09		NL43_05855	Msp_0847,Msp_0808	MSCUN_00500		2682581959	2655684119	Ga0129133_11534,Ga0129133_11542	2524160760	Ga0053424_11722,Ga0053424_102192	2.668e+09
19	22	0.555	putative ABC-type oligopeptide transporter, ATPase component	*	*	*	MBBAR_25c00120	*	6.46533e+08	2595158387	2595203549	MBBTH_12560,MBBTH_12500	2657040665	2620725192	640592087	MBBWO_02310	2558934103	*	2540853395		*	Msp_0809	MSCUN_00490		2682581958	2655684118	Ga0129133_11541	2524160761	Ga0053424_11721	2.668e+09
21	30	0.105	putative ABC-type oligopeptide transporter, permease component	*	*	*	MBBAR_25c00130	2618698315	646532704	2.59516e+09	2595204896	MBBTH_12440,MBBTH_12550	2.65704e+09	2.62072e+09	640592086	MBBWO_15910	2558934104	2553938326	2.54085e+09		NL43_05865	Msp_0810,Msp_0849	MSCUN_00480		2682581957	*	Ga0129133_11532,Ga0129133_11540	2524160762	Ga0053424_102194,Ga0053424_11720	2.668e+09
22	32	0.127	putative ABC-type oligopeptide transporter, permease component	*	*	*	MBBAR_25c00140	2618698314	6.46533e+08	2.59516e+09	2.5952e+09	MBBTH_12450,MBBTH_12540	2.65704e+09	2.62072e+09	640592085	MBBWO_15920	2558934105	2553938327	2.54085e+09		NL43_05870	Msp_0811	MSCUN_00470		2682581956	2655684114	Ga0129133_11531,Ga0129133_11539	2524160763	Ga0053424_102195,Ga0053424_11719	2.668e+09
18	19	0.632	putative ABC-type oligopeptide transporter, substrate-binding component	*	*	*	MBBAR_25c00150	2618698313	646532803	2595158375	2595203552	MBBTH_12460	2657040672	2620724415	*	MBBWO_15930,MBBWO_02710	2558934106	2553938328	2540853683		*	Msp_0812	MSCUN_00450		*	2655684115	Ga0129133_11530	*	Ga0053424_102196	2667997141
17	18	0.227	putative ABC-type oligopeptide transporter, substrate-binding component	*	*	*	MBBAR_25c00160	2618698311	646532706	2595158384	2595204894	MBBTH_12530	2.65704e+09	2620725189	640592084	*	*	*	2540853392		NL43_05850	Msp_0851	*		2682581955	*	Ga0129133_11538	2524160764	Ga0053424_11718	2667997146
3	3	1	hypothetical protein	*	*	*	MBBAR_26c00010	2618698411	*	*	*	*	*	*	*	*	*	*	*		*	*	*		2682582827	*	*	*	*	*
1	1	1	putative cobaltochelatase subunit	*	*	*	MBBAR_26c00020	*	*	*	*	*	*	*	*	*	*	*	*		*	*	*		*	*	*	*	*	*
4	4	0.5	putative cobaltochelatase subunit	*	*	MBCUT_11550	MBBAR_26c00030	2618698407	*	*	*	*	*	*	*	*	*	*	*		*	*	*		2682583041	*	*	*	*	*
5	6	0.334	putative cobaltochelatase subunit	*	MBCUR_07260,MBCUR_00500	MBCUT_11540	MBBAR_26c00040	2618698406	*	*	*	*	*	*	*	*	*	*	*		*	*	*		2682583039	*	*	*	*	*
5	5	1	Na+/H+ antiporter	*	MBCUR_15790	MBCUT_04570	MBBAR_26c00050	2618698405	*	*	*	*	*	*	*	*	*	*	*		*	*	*		2682583112	*	*	*	*	*
17	17	0.528	conserved protein	MBFIL_07430	MBCUR_01250	MBCUT_11430	MBBAR_26c00060	*	646532175	2595158576	2595203836	MBBTH_08810	2657040287	*	640592006	MBBWO_10240	2558934342	2553937196	2540854086		*	*	*		*	2655683146	Ga0129133_11864	2524160264	*	*
21	21	1	conserved protein	MBFIL_07440	MBCUR_01260	MBCUT_11420	MBBAR_26c00070	2618698404	646532176	2595158575	2595203837	MBBTH_08800	2657040288	2620725099	640592007	MBBWO_10230	2558934341	2553937195	2540854087		*	*	*		*	2655683145	Ga0129133_11865	2524160263	Ga0053424_1145	2667996776
1	1	1	conserved protein	*	*	*	MBBAR_26c00080	*	*	*	*	*	*	*	*	*	*	*	*		*	*	*		*	*	*	*	*	*
1	1	1	conserved protein	*	*	*	MBBAR_26c00090	*	*	*	*	*	*	*	*	*	*	*	*		*	*	*		*	*	*	*	*	*
4	4	0.5	hypothetical protein	*	*	MBCUT_11400	MBBAR_26c00100	2618698402	*	*	*	*	*	*	*	*	*	*	*		*	*	*		2682582985	*	*	*	*	*
3	3	1	conserved protein	*	*	*	MBBAR_26c00110	2618698401	*	*	*	*	*	*	*	*	*	*	*		*	*	*		2682582986	*	*	*	*	*
1	1	1	conserved protein	*	*	*	MBBAR_26c00120	*	*	*	*	*	*	*	*	*	*	*	*		*	*	*		*	*	*	*	*	*
3	3	1	conserved protein containing a ferredoxin domain	*	*	*	MBBAR_26c00130	2618698400	*	*	*	*	*	*	*	*	*	*	*		*	*	*		2682583224	*	*	*	*	*
6	6	0.305	efflux pump	MBFIL_01490	MBCUR_04590	MBCUT_04270	MBBAR_26c00140	2618698398	*	*	*	*	*	*	*	*	*	*	*		*	*	*		2682582347	*	*	*	*	*
3	3	1	transcriptional regulator	*	*	*	MBBAR_26c00150	2618698396	*	*	*	*	*	*	*	*	*	*	*		*	*	*		2682582346	*	*	*	*	*
4	4	1	hypothetical protein	*	*	MBCUT_11380	MBBAR_26c00160	2618698395	*	*	*	*	*	*	*	*	*	*	*		*	*	*		2682582344	*	*	*	*	*
18	18	0.667	helicase	MBFIL_19200	MBCUR_08570	MBCUT_02150	MBBAR_27c00010	*	646532191	2595158561	2595203725	MBBTH_06480	2657039644	*	640591895	MBBWO_11170	2558934279	2553937208	2540854075		*	*	*		2682582250	2655683264	Ga0129133_11882	2524160249	*	*
3	3	1	conserved protein	*	*	*	MBBAR_27c00020	2618698503	*	*	*	*	*	*	*	*	*	*	*		*	*	*		2682583147	*	*	*	*	*
19	19	0.205	putative exonuclease	MBFIL_19190	MBCUR_08940	MBCUT_02170	MBBAR_27c00030	2618698505	646532189	2595158563	2595203749	MBBTH_06230	2657039668	2620725025	640591921	MBBWO_10890	*	*	*		*	*	*		2682583145	2655683229	Ga0129133_11880	2524160251	Ga0053424_1127	2667996689
1	1	1	adhesin-like protein	*	*	*	MBBAR_27c00040	*	*	*	*	*	*	*	*	*	*	*	*		*	*	*		*	*	*	*	*	*
1	1	1	hypothetical protein	*	*	*	MBBAR_28c00010	*	*	*	*	*	*	*	*	*	*	*	*		*	*	*		*	*	*	*	*	*
25	25	1	2-phospho-L-lactate transferase	MBFIL_03980	MBCUR_13720	MBCUT_15030	MBBAR_28c00020	2618697889	646532943	2595158292	2595203931	MBBTH_14140	2657040161	2620724446	640592782	MBBWO_07010	2558933971	2553937534	2540854677		NL43_05180	Msp_1403	MSCUN_06980		2682583042	2655684268	Ga0129133_11320	2524160966	Ga0053424_102227	2667997372
25	25	1	GTP cyclohydrolase	MBFIL_03970	MBCUR_13710	MBCUT_15040	MBBAR_28c00030	2618697890	646532944	2595158293	2595203932	MBBTH_14130	2657040162	2620724445	640592781	MBBWO_07020	2558933972	2553937533	2540854676		NL43_05185	Msp_1404	MSCUN_06970		2682583043	2655684267	Ga0129133_11319	2524160967	Ga0053424_102226	2667997371
21	21	0.714	putative hydrolase	MBFIL_03960	MBCUR_13700	MBCUT_15050	MBBAR_28c00040	2618697891	646532945	2595158294	2595203933	MBBTH_14120	2657040163	2620724443	640592780	MBBWO_07030	2558933973	2553937532	2540854675		*	*	*		*	2655684266	Ga0129133_11318	2524160968	Ga0053424_102224	2667997370
25	25	1	methyl-coenzyme M reductase, component A2	MBFIL_11950	MBCUR_06840	MBCUT_15060	MBBAR_28c00050	2618697892	646532949	2595158296	2595203934	MBBTH_14110	2657040164	2620724442	640592779	MBBWO_07040	2558933974	2553937531	2540854674		NL43_04920	Msp_0393	MSCUN_14360		2682583081	2655684265	Ga0129133_11316	2524160971	Ga0053424_102223	2667997369
24	24	1	putative metal-binding transcription factor	MBFIL_11960	MBCUR_06830	MBCUT_15070	MBBAR_28c00060	2618697893	646532950	2595158297	2595203941	MBBTH_14090	2657040166	2620724439	640592777	MBBWO_07050	2558933975	2553937530	2540854673		NL43_05195	Msp_1406	MSCUN_06940		*	2655684262	Ga0129133_11315	2524160972	Ga0053424_102220	2667997367
21	21	0.47	putative siroheme synthase	MBFIL_11970	*	MBCUT_15080	MBBAR_28c00070	2618697894	646532951	2595158298	2595203942	MBBTH_14080	2657040167	2620724438	640592776	MBBWO_07060	2558933976	2553937529	2540854672		*	*	*		2682582695	2655684261	Ga0129133_11314	2524160973	Ga0053424_102219	2667997366
20	20	0.75	glutamyl-tRNA reductase	MBFIL_11980	MBCUR_06810	MBCUT_15090	MBBAR_28c00080	2618697895	646532952	2595158299	2595203943	MBBTH_14070	2657040168	*	640592775	MBBWO_07070	2558933977	2553937528	2540854671		*	*	*		2682582693	2655684260	Ga0129133_11313	2524160974	*	2667997365
3	3	1	conserved protein	*	*	*	MBBAR_28c00090	2618697896	*	*	*	*	*	*	*	*	*	*	*		*	*	*		2682582692	*	*	*	*	*
3	3	1	conserved protein	*	*	*	MBBAR_28c00100	2618697897	*	*	*	*	*	*	*	*	*	*	*		*	*	*		2682582339	*	*	*	*	*
7	7	0.429	transcriptional regulator	MBFIL_02240	MBCUR_07140	MBCUT_15920	MBBAR_28c00110	2618697898	*	*	*	*	*	*	*	*	*	*	*		*	*	*		2682581035	*	*	2524160987	*	*
22	22	0.909	molybdenum cofactor biosynthesis protein	MBFIL_02250	MBCUR_07150	MBCUT_15930	MBBAR_28c00120	2618697899	646532969	2595158312	2595203975	MBBTH_13900	2657040184	2620724419	640592758	MBBWO_07380	2558933988	2553937519	2540854662		*	*	*		2682581036	2655684236	Ga0129133_11300	2524160986	Ga0053424_102200	2667997341
21	21	0.238	F420-0:L-glutamate ligase	MBFIL_03990	MBCUR_13730	MBCUT_15020	MBBAR_28c00130	2618697900	646532941	2595158290	2595203930	MBBTH_14150	2657040160	2620724447	640592783	MBBWO_07000	2558933970	2553937537	2540854680		*	*	*		*	2655684269	Ga0129133_11322	2524160964	Ga0053424_102228	2667997373
24	24	0.81	IMP cyclohydrolase	MBFIL_04000	MBCUR_13740	MBCUT_15010	MBBAR_28c00140	2618697901	646532938	2595158287	2595203929	MBBTH_14160	2657040159	2620724448	640592784	MBBWO_06990	2558933969	2553937538	2540854681		NL43_05170	Msp_1398	MSCUN_00200		*	2655684270	Ga0129133_11325	2524160961	Ga0053424_102229	2667997374
22	22	0.44	putative transporter protein	MBFIL_04010	MBCUR_13750	MBCUT_15000	MBBAR_28c00150	2618697902	646532939	2595158288	2595203928	MBBTH_14170	2657040158	2620724449	640592785	MBBWO_06980	2558933968	2553937539	2540854682		*	*	*		2682583186	2655684271	Ga0129133_11324	2524160962	Ga0053424_102230	2667997375
23	23	0.87	putative transporter protein	MBFIL_01120	MBCUR_13760	MBCUT_14990	MBBAR_28c00160	2618697903	646532940	2595158289	2595203927	MBBTH_14180	2657040157	*	640592786	MBBWO_06970	2558933967	2553937540	2540854683		NL43_05160	Msp_1396	MSCUN_00180		2682583187	2655684272	Ga0129133_11323	2524160963	*	2667997376
21	21	0.857	RNase HII	MBFIL_01110	MBCUR_13780	MBCUT_14980	MBBAR_28c00170	2618697904	646532937	2595158286	2595203926	MBBTH_14190	2657040156	2620724452	640592787	MBBWO_06960	2558933966	2553937541	2540854684		*	*	*		*	2655684273	Ga0129133_11326	2524160960	Ga0053424_102233	2667997377
3	3	1	putative protease	*	*	MBCUT_09580	MBBAR_28c00180	2618697905	*	*	*	*	*	*	*	*	*	*	*		*	*	*		*	*	*	*	*	*
22	22	0.297	archaetidylserine synthase	MBFIL_01080	MBCUR_02010	MBCUT_14950	MBBAR_28c00190	2618697906	646532933	2595158283	2595204178	MBBTH_14220	2657040153	2620724457	640592790	MBBWO_06920	2558933963	2553937544	2540854687		*	*	*		2682582110	2655683358	Ga0129133_11329	2524160957	Ga0053424_102238	2667997380
4	4	1	conserved protein	*	*	MBCUT_14940	MBBAR_28c00200	2618697908	*	*	*	*	*	*	*	*	*	*	*		*	*	*		2682582107	*	*	*	*	*
22	22	0.17	sortase-like protein	MBFIL_02690	MBCUR_02030	MBCUT_19570	MBBAR_28c00210	2618697909	646532931	2595158281	2595203922	MBBTH_14240	2657040151	2620724460	640592792	MBBWO_06900	2558933961	2553937546	2540854689		*	*	*		2682582106	2655684277	Ga0129133_11331	2524160954	Ga0053424_102241	2667997382
25	25	0.718	dihydroneopterin aldolase	MBFIL_02680	MBCUR_02040	MBCUT_19560	MBBAR_28c00220	2618697910	646532930	2595158280	2595203921	MBBTH_14250	2657040150	2620724461	640592793	MBBWO_06890	2558933960	2553937547	2540854690		NL43_05140	Msp_1392	MSCUN_00140		2682582105	2655684278	Ga0129133_11332	2524160953	Ga0053424_102242	2667997383
17	17	0.343	conserved protein	MBFIL_01090	MBCUR_13860	MBCUT_14960	MBBAR_28c00230	2618697911	*	*	2595203924	MBBTH_14210	2657040154	2620724456	640592789	MBBWO_06940	2558933964	2553937543	2540854686		*	*	*		*	2655684275	*	*	Ga0053424_102237	2667997379
22	22	1	putative rod shape-determining protein	MBFIL_01100	MBCUR_13790	MBCUT_14970	MBBAR_28c00240	2618697912	646532935	2595158285	2595203925	MBBTH_14200	2657040155	2620724454	640592788	MBBWO_06950	2558933965	2553937542	2540854685		*	*	*		2682581700	2655684274	Ga0129133_11327	2524160959	Ga0053424_102235	2667997378
24	24	0.274	2-oxoglutarate:ferredoxin oxidoreductase, subunit delta	MBFIL_02670	MBCUR_03220	MBCUT_18370	MBBAR_28c00250	2618697913	646532928	2595158279	2595204014	MBBTH_13600	2657039466	2620724382	640592736	MBBWO_07460	2558933503	2553938111	2540853531		NL43_01030	Msp_1390	MSCUN_00130		2682581699	2655684209	Ga0129133_11333	2524160952	Ga0053424_102163	*
25	25	1	2-oxoglutarate:ferredoxin oxidoreductase, subunit alpha	MBFIL_02660	MBCUR_03230	MBCUT_18360	MBBAR_28c00260	2618697914	646532927	2595158278	2595204015	MBBTH_13590	2657039465	2620724381	640592735	MBBWO_07470	2558933504	2553938112	2540853532		NL43_01035	Msp_1389	MSCUN_00120		2682581698	2655684208	Ga0129133_11334	2524160951	Ga0053424_102162	2667997309
25	25	1	2-oxoglutarate:ferredoxin oxidoreductase, subunit beta	MBFIL_02650	MBCUR_03240	MBCUT_18350	MBBAR_28c00270	2618697915	646532926	2595158277	2595204016	MBBTH_13580	2657039464	2620724380	640592734	MBBWO_07480	2558933505	2553938113	2540853533		NL43_01040	Msp_1388	MSCUN_00110		2682581697	2655684207	Ga0129133_11335	2524160950	Ga0053424_102161	2667997308
25	25	1	2-oxoglutarate:ferredoxin oxidoreductase, subunit gamma	MBFIL_02640	MBCUR_03250	MBCUT_18340	MBBAR_28c00280	2618697916	646532925	2595158276	2595204017	MBBTH_13570	2657039463	2620724379	640592733	MBBWO_07490	2558933506	2553938114	2540853534		NL43_01045	Msp_1387	MSCUN_00100		2682581695	2655684206	Ga0129133_11336	2524160949	Ga0053424_102160	2667997307
25	25	1	succinyl-CoA synthetase, subunit beta	MBFIL_08520	MBCUR_14450	MBCUT_18330	MBBAR_28c00290	2618697917	646532923	2595158275	2595204018	MBBTH_13560	2657039462	2620724378	640592732	MBBWO_07500	2558933507	2553938115	2540853535		NL43_01050	Msp_1386	MSCUN_00090		2682581694	2655684205	Ga0129133_11337	2524160948	Ga0053424_102159	2667997306
25	25	1	putative wyosine biosynthesis protein TYW1	MBFIL_05010	MBCUR_00650	MBCUT_16730	MBBAR_28c00300	2618697918	646532922	2595158274	2595204022	MBBTH_13550	2657039461	2620724376	640592730	MBBWO_07520	2558933511	2553938117	2540853537		NL43_01060	Msp_1383	MSCUN_00220		2682581693	2655684199	Ga0129133_11338	2524160947	Ga0053424_102157	2667997304
1	1	1	conserved protein	*	*	*	MBBAR_28c00310	*	*	*	*	*	*	*	*	*	*	*	*		*	*	*		*	*	*	*	*	*
25	25	1	triosephosphate isomerase	MBFIL_04990	MBCUR_00670	MBCUT_16710	MBBAR_28c00320	2618697921	646532921	2595158273	2595204025	MBBTH_13520	2657039458	2620724375	640592727	MBBWO_07530	2558933512	2553938118	2540853538		NL43_01065	Msp_1382	MSCUN_00230		2682582087	2655684198	Ga0129133_11339	2524160946	Ga0053424_102156	2667997303
25	25	1	phosphoglycerate kinase	MBFIL_04980	MBCUR_00680	MBCUT_16700	MBBAR_28c00330	2618697922	646532920	2595158272	2595204026	MBBTH_13510	2657039457	2620724374	640592726	MBBWO_07540	2558933515	2553938121	2540853541		NL43_01070	Msp_1381	MSCUN_00240		2682582088	2655684197	Ga0129133_11340	2524160945	Ga0053424_102155	2667997302
22	22	0.759	thiamine-phosphate diphosphorylase	MBFIL_04970	MBCUR_00690	MBCUT_16690	MBBAR_28c00340	2618697923	646532919	2595158270	2595204027	MBBTH_13500	2657039453	*	640592725	MBBWO_07550	2558933516	2553938123	2540853543		NL43_05995	*	MSCUN_13000		2682582089	2655684196	Ga0129133_11342	2524160943	*	2667997301
22	23	0.121	hydroxyethylthiazole kinase	*	*	*	MBBAR_28c00350	2618697924	646532918	2595158271	2595204028	MBBTH_13490	2657039452	2620724370	640592724	MBBWO_07560	2.55893e+09	2553938124	2540853544		NL43_06000	Msp_0682	MSCUN_12990		2682582091	2655684195	Ga0129133_11341	2524160944	Ga0053424_102151	2667997300
24	24	0.405	DNA-directed RNA polymerase, subunit H	MBFIL_04910	MBCUR_17620	MBCUT_16630	MBBAR_28c00400	2618697930	646532912	2595158264	2595204034	MBBTH_13430	2657039446	2620724364	640592715	MBBWO_07620	2558933524	2553938130	2540853550		NL43_01105	Msp_1376	MSCUN_00310		*	2655684189	Ga0129133_11348	2524160937	Ga0053424_102145	2667997294
22	22	1	DNA-directed RNA polymerase, subunit B''	MBFIL_04900	*	MBCUT_16620	MBBAR_28c00410	2618697931	646532911	2595158263	2595204035	MBBTH_13420	2657039445	2620724363	640592714	MBBWO_07630	2558933525	*	*		NL43_01110	Msp_1375	MSCUN_00320		2682581492	2655684188	Ga0129133_11349	2524160936	Ga0053424_102144	2667997293
25	25	0.84	DNA-directed RNA polymerase, subunit B'	MBFIL_04890	MBCUR_17610	MBCUT_16610	MBBAR_28c00420	2618697932	646532910	2595158262	2595204036	MBBTH_13410	2657039444	2620724362	640592713	MBBWO_07640	2558933526	2553938131	2540853551		NL43_01115	Msp_1374	MSCUN_00330		2682581490	2655684187	Ga0129133_11350	2524160935	Ga0053424_102143	2667997292
22	22	0.864	DNA-directed RNA polymerase, subunit A'	MBFIL_04880	MBCUR_17600	MBCUT_16600	MBBAR_28c00430	2618697933	*	2595158261	2595204037	MBBTH_13400	2657039443	2620724361	640592712	*	2558933527	2553938132	2540853552		NL43_01120	Msp_1373	MSCUN_00340		2682581489	*	Ga0129133_11351	2524160934	Ga0053424_102142	2667997291
19	19	1	DNA-directed RNA polymerase, subunit A''	MBFIL_04870	MBCUR_17590	MBCUT_16590	MBBAR_28c00440	2618697934	*	*	2595204038	*	*	2620724360	640592711	MBBWO_07660	2558933528	2553938133	2540853553		NL43_01125	Msp_1372	MSCUN_00350		2682581485	2655684185	*	*	Ga0053424_102141	2667997290
25	25	1	LSU ribosomal protein L30E	MBFIL_04860	MBCUR_17580	MBCUT_16580	MBBAR_28c00450	2618697935	646532904	2595158259	2595204039	MBBTH_13380	2657039441	2620724359	640592710	MBBWO_07670	2558933529	2553938134	2540853554		NL43_01130	Msp_1371	MSCUN_00360		2682581484	2655684184	Ga0129133_11353	2524160932	Ga0053424_102140	2667997289
25	25	1	transcription termination factor	MBFIL_04850	MBCUR_17570	MBCUT_16570	MBBAR_28c00460	2618697936	646532903	2595158258	2595204040	MBBTH_13370	2657039440	2620724358	640592709	MBBWO_07680	2558933530	2553938135	2540853555		NL43_01135	Msp_1370	MSCUN_00370		2682581483	2655684183	Ga0129133_11354	2524160931	Ga0053424_102139	2667997288
25	25	1	SSU ribosomal protein S12P	MBFIL_04820	MBCUR_17060	MBCUT_16560	MBBAR_28c00470	2618697937	646532902	2595158257	2595203458	MBBTH_13360	2657039439	2620724357	640592704	MBBWO_07690	2558933531	2553938139	2540853559		NL43_01140	Msp_1369	MSCUN_00380		2682581422	2655684182	Ga0129133_11355	2524160930	Ga0053424_102138	2667997286
23	23	1	SSU ribosomal protein S7P	MBFIL_04810	MBCUR_17070	MBCUT_16550	MBBAR_28c00480	2618697938	646532901	2595158256	2595203459	MBBTH_13350	2657039438	*	640592703	MBBWO_07700	2558933532	2553938140	2540853560		NL43_01145	Msp_1368	MSCUN_00390		2682581421	2655684181	Ga0129133_11356	2524160929	*	2667997285
25	25	1	translation elongation factor 2 (EF-2/EF-G)	MBFIL_04800	MBCUR_17080	MBCUT_16540	MBBAR_28c00490	2618697939	646532900	2595158255	2595203460	MBBTH_13340	2657039437	2620724355	640592702	MBBWO_07710	2558933533	2553938141	2540853561		NL43_01150	Msp_1367	MSCUN_00400		2682581420	2655684180	Ga0129133_11357	2524160928	Ga0053424_102136	2667997284
24	24	1	translation elongation factor 1A (EF-1A/EF-Tu)	MBFIL_04790	MBCUR_17090	MBCUT_16530	MBBAR_28c00500	2618697940	646532899	2595158254	2595203461	MBBTH_13330	2657039436	2620724353	640592701	MBBWO_07720	2558933534	2553938142	2540853562		NL43_01155	Msp_1366	MSCUN_00410		*	2655684179	Ga0129133_11358	2524160927	Ga0053424_102134	2667997283
25	25	1	SSU ribosomal protein S10P	MBFIL_04780	MBCUR_17100	MBCUT_16520	MBBAR_28c00510	2618697941	646532898	2595158253	2595203462	MBBTH_13320	2657039435	2620724352	640592700	MBBWO_07730	2558933535	2553938143	2540853563		NL43_01160	Msp_1365	MSCUN_00420		2682581416	2655684178	Ga0129133_11359	2524160926	Ga0053424_102133	2667997282
23	24	0.708	conserved protein	*	MBCUR_00410	*	MBBAR_28c00530	2618697943	646532274	2595159625	2595205472	MBBTH_03240	2657039610	2620726211	640593241	MBBWO_00400,MBBWO_01860	2558933559	2553936968	2540854326		NL43_00210	Msp_1568	MSCUN_02420		2682581414	2655683978	Ga0129133_11955	2524160179	Ga0053424_13960	2667997011
3	3	1	conserved protein	*	*	*	MBBAR_28c00540	2618697944	*	*	*	*	*	*	*	*	*	*	*		*	*	*		2682581412	*	*	*	*	*
21	21	0.15	conserved protein	*	MBCUR_05560	MBCUT_16490	MBBAR_28c00550	2618697945	646532894	2595158247	2595203466	MBBTH_13280	2657039431	2620724348	640592695	MBBWO_07770	2558933538	2553938148	2540853568		*	*	*		2682581411	2655684174	Ga0129133_11366	2524160922	Ga0053424_102129	2667997278
22	22	0.773	Ca2+-transporting ATPase	*	MBCUR_17130	MBCUT_16480	MBBAR_28c00560	2618697947	646532895	2595158248	2595203465	MBBTH_13290	2657039432	2620724349	640592696	MBBWO_07760	*	2553938147	2540853567		*	Msp_1204	MSCUN_05170		2682582646	2655684175	Ga0129133_11365	2524160923	Ga0053424_102130	2667997279
4	4	1	precorrin-6x reductase	*	*	*	MBBAR_28c00570	*	*	*	*	*	*	*	*	*	*	*	*		NL43_01925	Msp_1205	MSCUN_05160		*	*	*	*	*	*
1	1	1	transposase-like protein	*	*	*	MBBAR_28c00580	*	*	*	*	*	*	*	*	*	*	*	*		*	*	*		*	*	*	*	*	*
1	1	1	conserved protein	*	*	*	MBBAR_29c00010	*	*	*	*	*	*	*	*	*	*	*	*		*	*	*		*	*	*	*	*	*
22	22	1	conserved protein	MBFIL_03730	MBCUR_03410	MBCUT_05000	MBBAR_29c00020	2618698326	646532534	2595158780	2595205103	MBBTH_05240	2657041059	2620725677	640593429	MBBWO_01440	2558934814	2553937342	2540853944		*	*	*		2682581971	2655683732	Ga0129133_11678	2524160465	Ga0053424_12910	2667996334
21	21	0.511	conserved protein	MBFIL_08480	MBCUR_03400	MBCUT_04990	MBBAR_29c00030	2618698327	646532535	2595158779	2595205104	MBBTH_05250	2657041060	2620725678	640593430	MBBWO_01430	2558934813	2553937343	2540853943		*	*	*		*	2655683733	Ga0129133_11677	2524160466	Ga0053424_12911	2667996333
3	3	1	efflux pump	*	*	*	MBBAR_29c00040	2618698328	*	*	*	*	*	*	*	*	*	*	*		*	*	*		2682581972	*	*	*	*	*
15	15	1	ATP phosphoribosyltransferase	MBFIL_05740	MBCUR_03390	MBCUT_08200	MBBAR_29c00050	2618698330	646532131	2595159009	2595203967	MBBTH_05210	*	*	*	*	2558934815	*	*		*	*	*		2682581739	2655683418	Ga0129133_111044	2524160145	*	2667996337
25	25	1	orotidine-5'-phosphate decarboxylase	MBFIL_06120	MBCUR_09650	MBCUT_20530	MBBAR_29c00060	2618698331	646532136	2595159005	2595205098	MBBTH_05160	2657041053	2620725667	640593440	MBBWO_01380	2558934822	2553937335	2540853951		NL43_04900	Msp_0397	MSCUN_14400		2682581740	2655683725	Ga0129133_111040	2524160149	Ga0053424_12816	2667996342
25	25	1	cobalt transport protein	MBFIL_06110	MBCUR_07620	MBCUT_20540	MBBAR_29c00070	2618698332	646531965	2595158888	2595205097	MBBTH_05150	2657041052	2620725666	640593441	MBBWO_01370	2558934825	2553937334	2540853952		NL43_04895	Msp_0398	MSCUN_14410		2682582189	2655683724	Ga0129133_111505	2524160724	Ga0053424_12815	2667996343
25	25	0.383	cobalt transport protein	MBFIL_06100	MBCUR_07610	MBCUT_20550	MBBAR_29c00080	2618698333	646531964	2595158887	2595205096	MBBTH_05140	2657041051	2620725665	640593442	MBBWO_01360	2558934826	2553937333	2540853953		NL43_04890	Msp_0399	MSCUN_14420		2682582188	2655683723	Ga0129133_111506	2524160723	Ga0053424_12814	2667996344
19	19	0.289	cobalt transport protein	MBFIL_06090	MBCUR_07600	MBCUT_20560	MBBAR_29c00090	2618698334	646531963	2595158886	2595205095	MBBTH_05130	2657041050	2620725664	640593443	MBBWO_01350	*	*	*		*	*	*		2682582187	2655683722	Ga0129133_111507	2524160722	Ga0053424_12813	2667996345
4	4	1	putative transport protein	MBFIL_06080	*	*	MBBAR_29c00100	2618698335	*	*	*	*	*	*	*	*	*	*	*		*	*	*		2682582186	*	*	*	*	*
25	29	0.321	cobalt transport protein	MBFIL_06070	MBCUR_16420	MBCUT_20580	MBBAR_29c00110	2618698336	6.46532e+08	2.59516e+09	2595205094	MBBTH_05120	2657041049	2620725663	640593444	MBBWO_01340	2558934829	2553937330	2540853955		NL43_04880	Msp_0401	MSCUN_14440		2682582185	2655683721	Ga0129133_111508,Ga0129133_111025	2.52416e+09	Ga0053424_12812	2667996346
25	25	1	riboflavin synthase	MBFIL_06060	MBCUR_07590	MBCUT_20670	MBBAR_29c00120	2618698337	646532295	2595158985	2595205093	MBBTH_05110	2657041048	2620725660	640593445	MBBWO_01330	2558934831	2553937328	2540853957		NL43_01755	Msp_1239	MSCUN_02150		2682582128	2655683720	Ga0129133_111020	2524160333	Ga0053424_1289	2667996347
22	22	0.459	glycosyltransferase, family 2	MBFIL_06050	MBCUR_07580	MBCUT_20680	MBBAR_29c00130	2618698338	646532294	2595158984	2595205092	MBBTH_05100	2657041047	2620725659	640593446	MBBWO_01320	2558934832	2553937327	2540853958		*	*	*		2682582129	2655683719	Ga0129133_111019	2524160332	Ga0053424_1288	2667996348
5	5	0.4	conserved protein	MBFIL_06040	*	MBCUT_20690	MBBAR_29c00140	2618698339	*	*	*	*	*	*	*	*	*	*	*		*	*	*		2682582130	*	*	*	*	*
19	19	0.579	putative Fe-S oxidoreductase	MBFIL_06000	*	MBCUT_20710	MBBAR_29c00150	2618698340	646532292	2595158982	2595205090	MBBTH_05080	2657041045	*	640593448	MBBWO_01300	2558934834	2553937325	2540853960		*	*	*		2682582131	2655683717	Ga0129133_111017	2524160330	*	2667996350
22	22	0.636	conserved protein containing a ferredoxin domain	MBFIL_05990	MBCUR_03040	MBCUT_20720	MBBAR_29c00160	2618698341	646532291	2595158981	2595205089	MBBTH_05070	2657041044	2620725655	640593449	MBBWO_01290	2558934835	2553937324	2540853961		*	*	*		2682582133	2655683716	Ga0129133_111016	2524160329	Ga0053424_1284	2667996351
5	5	1	hypothetical protein	*	MBCUR_09560	MBCUT_20750	MBBAR_29c00170	2618698342	*	*	*	*	*	*	*	*	*	*	*		*	*	*		2682581907	*	*	*	*	*
25	25	1	4-HFC-P synthase	MBFIL_11320	MBCUR_16290	MBCUT_20770	MBBAR_29c00180	2618698343	646532289	2595158980	2595205086	MBBTH_05060	2657041043	2620725653	640593451	MBBWO_01280	2558934836	2553937323	2540853962		NL43_04790	Msp_0430	MSCUN_14670		2682581908	2655683715	Ga0129133_111015	2524160327	Ga0053424_1282	2667996352
25	25	1	inosine 5'-monophosphate dehydrogenase	MBFIL_11310	MBCUR_16300	MBCUT_20780	MBBAR_29c00190	2618698344	646532288	2595158979	2595205085	MBBTH_05050	2657041042	2620725652	640593452	MBBWO_01270	2558934837	2553937321	2540853964		NL43_04785	Msp_0431	MSCUN_14680		2682581909	2655683714	Ga0129133_111014	2524160326	Ga0053424_1281	2667996353
1	1	1	transposase-like protein	*	*	*	MBBAR_29c00200	*	*	*	*	*	*	*	*	*	*	*	*		*	*	*		*	*	*	*	*	*
25	25	0.241	putative hydrolase	MBFIL_11260	MBCUR_09320	MBCUT_00010	MBBAR_29c00210	2618698345	646532354	2595159662	2595203852	MBBTH_08690	2657040299	2620725111	640592019	MBBWO_10130	2558934842	2553937315	2540853969		NL43_04775	Msp_0434	MSCUN_14700		2682581911	2655683136	Ga0129133_111005	2524160320	Ga0053424_1153	2667996787
25	25	1	putative 3-polyprenyl-4-hydroxybenzoate decarboxylase	MBFIL_11270	MBCUR_09310	MBCUT_00020	MBBAR_29c00220	2618698346	646532355	2595159663	2595203853	MBBTH_08680	2657040300	2620725112	640592020	MBBWO_10120	2558934840	2553937316	2540853968		NL43_00735	Msp_0088	MSCUN_11960		2682582248	2655683135	Ga0129133_111006	2524160321	Ga0053424_1154	2667996788
21	21	0.132	precorrin-6Y C5,15-methyltransferase	MBFIL_11280	MBCUR_09300	MBCUT_20940	MBBAR_29c00230	2618698348	*	*	2595203854	MBBTH_08670	2657040301	2620725113	640592021	MBBWO_10110	2558934841	2553937318	2540853967		NL43_00730	Msp_0087	MSCUN_11970		2682582247	2655683134	*	*	Ga0053424_1155	2667996789
5	5	1	conserved protein	MBFIL_11290	MBCUR_16350	MBCUT_20930	MBBAR_29c00240	2618698349	*	*	*	*	*	*	*	*	*	*	*		*	*	*		*	*	*	*	*	*
5	5	1	putative pseudomurein-binding protein	*	MBCUR_16340	MBCUT_20920	MBBAR_29c00250	2618698350	646532287	*	*	*	*	*	*	*	*	*	*		*	*	*		*	*	*	*	*	*
1	1	1	molybdenum cofactor biosynthesis protein E	*	*	*	MBBAR_29c00260	*	*	*	*	*	*	*	*	*	*	*	*		*	*	*		*	*	*	*	*	*
21	21	1	conserved protein	MBFIL_07000	MBCUR_04200	MBCUT_12280	MBBAR_29c00270	2618698352	646533324	2595158601	2595203746	MBBTH_06270	2657039664	2620725017	640591915	MBBWO_10970	2558934843	2553937314	2540853970		*	*	*		*	2655683232	Ga0129133_111880	2524159892	Ga0053424_11150	2667996685
20	34	0.114	molybdopterin-binding protein	*	MBCUR_07040	MBCUT_12290	MBBAR_29c00280	2618698353	646532349,646532350,646532351,646532352,646532353	2.59516e+09	2595203743,2595203744,2595203745	MBBTH_06280	2657039663	2620725016	640591914	MBBWO_02680	2558934844	2553937313	2540853971		*	*	*		*	2655683233,2655683234,2655683235	Ga0129133_111004,Ga0129133_111003	2.52416e+09	Ga0053424_11149	2667996681,2667996682,2667996683,2667996684
19	19	1	MoaE-like protein	MBFIL_11250	MBCUR_09330	MBCUT_12300	MBBAR_29c00290	2618698354	646532348	2595159659	2595203742	MBBTH_06300	2657039662	*	640591913	MBBWO_10990	2558934852	2553937312	2540853972		*	*	*		*	2655683236	Ga0129133_111001	2524160317	*	2667996680
25	25	1	nicotinamide-nucleotide adenylyltransferase	MBFIL_11240	MBCUR_09340	MBCUT_12310	MBBAR_29c00300	2618698355	646532347	2595159658	2595203741	MBBTH_06310	2657039661	2620725015	640591912	MBBWO_11000	2558934851	2553937311	2540853973		NL43_04770	Msp_0435	MSCUN_14710		2682582586	2655683237	Ga0129133_111000	2524160316	Ga0053424_11148	2667996679
25	25	0.31	methyl-coenzyme M reductase, component A2	MBFIL_11230	MBCUR_09350	MBCUT_12320	MBBAR_29c00310	2618698356	646532342	2595159651	2595205070	MBBTH_04910	2657041025	2620726042	640593522	MBBWO_01100	2558934855	2553937308	2540853976		NL43_04755	Msp_0439	MSCUN_09060		2682582587	2655683700	Ga0129133_11994	2524160313	Ga0053424_13530	2667996368
5	5	1	putative universal stress protein	MBFIL_11220	*	MBCUT_12340	MBBAR_29c00320	2618698357	*	*	*	*	*	*	*	*	*	*	*		*	*	*		2682582588	*	*	*	*	*
20	21	0.196	rubredoxin	MBFIL_05090	MBCUR_10570	MBCUT_12350	MBBAR_29c00330	2618698358	646532339	2595159649	2595203802	*	*	2620725066	640591971	MBBWO_10530	2558934857	2553937305	2540853978		*	*	MSCUN_00730		2682582701	2.65568e+09	Ga0129133_11992	2524160311	Ga0053424_11248	*
11	11	0.204	rubredoxin	MBFIL_05080	MBCUR_10580	MBCUT_12360	MBBAR_29c00340	*	646532338	2595159648	*	*	*	*	*	*	*	*	*		NL43_06070	Msp_0445	MSCUN_13230		*	*	Ga0129133_11991	2524160310	*	*
21	21	1	ferritin	*	*	*	MBBAR_29c00350	2618698360	646532337	2595159647	2595205523	MBBTH_04220	2657040227	2620726062	640593536	MBBWO_01010	2558934859	2553937303	2540853980		*	Msp_0852	MSCUN_13420		2682582704	2655683663	Ga0129133_11990	2524160309	Ga0053424_13550	2667996391
3	3	1	conserved protein	*	*	*	MBBAR_29c00360	2618698361	*	*	*	*	*	*	*	*	*	*	*		*	*	*		2682582705	*	*	*	*	*
2	2	1	NifX-like protein	*	*	*	MBBAR_29c00370	2618698362	*	*	*	*	*	*	*	*	*	*	*		*	*	*		*	*	*	*	*	*
21	21	0.314	shikimate 5-dehydrogenase	MBFIL_09330	MBCUR_00110	MBCUT_12450	MBBAR_29c00380	2618698363	646532324	2595159835	2595204568	MBBTH_17680	2657039950	2620724716	640592996	MBBWO_05080	2558934866	2553937299	2540853984		*	*	*		*	2655682413	Ga0129133_11980	2524160298	Ga0053424_103139	2667997582
22	22	1	histidyl-tRNA synthetase	MBFIL_09310	MBCUR_00080	MBCUT_12420	MBBAR_29c00390	2618698364	646532328	2595159833	2595204567	MBBTH_17690	2657039949	2620724717	640592998	MBBWO_05070	2558934862	2553937298	2540853985		*	*	*		2682583158	2655682412	Ga0129133_11982	2524160302	Ga0053424_103140	2667997583
25	25	0.518	phosphoribosyl-AMP cyclohydrolase	MBFIL_09290	MBCUR_00070	MBCUT_12410	MBBAR_29c00400	2618698365	646532329	2595159832	2595204566	MBBTH_17700	2657039948	2620724718	640592999	MBBWO_05060	2558934863	2553937297	2540853986		NL43_07090	Msp_0649	MSCUN_01420		2682582288	2655682411	Ga0129133_11983	2524160303	Ga0053424_103141	2667997584
[truncated: 12,384 more rows]
